# Supplementary material for: The glycolipid flocculosin-A from the fungus Anthracocystis flocculosa, or how to deal with cotton-wool-like crystals
Source: Acta Crystallogr B Struct Sci Cryst Eng Mater. 2025 Nov 7;81(Pt 6):502–5. doi: 10.1107/S2052520625008583 (PMC12786383; doi:10.1107/S2052520625008583)
Supplement: Supplementary file 1 [file b-81-00502-sup1.cif]

data_floc

_audit_update_record
;
2025-11-07 # Formatted by IUCr publCIF

;
_publcif_datablock.id '{0b3d593b-9207-484d-be34-35f563cf6aa3}'


# publcif _publ_body_element loop end
 
_audit_creation_method            'SHELXL-2019/3'
_shelx_SHELXL_version_number      '2019/3'
_chemical_name_systematic         ?
_chemical_name_common             ?
_chemical_melting_point           ?
_chemical_formula_moiety          ?
_chemical_formula_sum  'C40 H70 O19, C2.64 H5.96 O1.66' 
_chemical_formula_weight           	894.97 

loop_
 _atom_type_symbol
 _atom_type_description
 _atom_type_scat_dispersion_real
 _atom_type_scat_dispersion_imag
 _atom_type_scat_source
 'C'  'C'   0.0033   0.0016
 'International Tables Vol C Tables 4.2.6.8 and 6.1.1.4'
 'N'  'N'   0.0061   0.0033
 'International Tables Vol C Tables 4.2.6.8 and 6.1.1.4'
 'O'  'O'   0.0106   0.0060
 'International Tables Vol C Tables 4.2.6.8 and 6.1.1.4'
 'H'  'H'   0.0000   0.0000
 'International Tables Vol C Tables 4.2.6.8 and 6.1.1.4'
 
_space_group_crystal_system       orthorhombic
_space_group_IT_number            18
_space_group_name_H-M_alt         'P 21 21 2'
_space_group_name_Hall            'P 2 2ab'
 
_shelx_space_group_comment
;
The symmetry employed for this shelxl refinement is uniquely defined
by the following loop, which should always be used as a source of
symmetry information in preference to the above space-group names.
They are only intended as comments.
;
 
loop_
 _space_group_symop_operation_xyz
 'x, y, z'
 '-x, -y, z'
 '-x+1/2, y+1/2, -z'
 'x+1/2, -y+1/2, -z'
 
_cell_length_a                    16.720(10)
_cell_length_b                    54.080(10)
_cell_length_c                    5.490(10)
_cell_angle_alpha                 90
_cell_angle_beta                  90
_cell_angle_gamma                 90
_cell_volume                      4964(10)
_cell_formula_units_Z             4
_cell_measurement_temperature     103(2)
_cell_measurement_reflns_used     3646
_cell_measurement_theta_min       1.0
_cell_measurement_theta_max       29.0
 
_exptl_crystal_description        'needle'
_exptl_crystal_colour             'colourless'
_exptl_crystal_density_meas       ?
_exptl_crystal_density_method     ?
_exptl_crystal_density_diffrn     1.144          
_exptl_crystal_F_000              1848
_exptl_transmission_factor_min    ?
_exptl_transmission_factor_max    ?
_exptl_crystal_size_max           ?
_exptl_crystal_size_mid           ?
_exptl_crystal_size_min           ?
_exptl_absorpt_coefficient_mu     0.090
_shelx_estimated_absorpt_T_min    ?
_shelx_estimated_absorpt_T_max    ?
_exptl_absorpt_correction_type    ?
_exptl_absorpt_correction_T_min   ?
_exptl_absorpt_correction_T_max   ?
_exptl_absorpt_process_details    ?
_exptl_absorpt_special_details    ?
_diffrn_ambient_temperature       103(2)
_diffrn_radiation_wavelength      0.872
_diffrn_radiation_type            'synchrotron'
_diffrn_source                    'SOLEIL'
_diffrn_measurement_device_type   'pixel detector'
_diffrn_measurement_method        'screenless rotation'
_diffrn_detector_area_resol_mean  ?
_diffrn_reflns_number             3646
_diffrn_reflns_av_unetI/netI      0.0632
_diffrn_reflns_av_R_equivalents   ?
_diffrn_reflns_limit_h_min        ?
_diffrn_reflns_limit_h_max        ?
_diffrn_reflns_limit_k_min        ?
_diffrn_reflns_limit_k_max        ?
_diffrn_reflns_limit_l_min        ?
_diffrn_reflns_limit_l_max        ?
_diffrn_reflns_theta_min          0.924
_diffrn_reflns_theta_max          29.851
_diffrn_reflns_theta_full         29.851
_diffrn_measured_fraction_theta_max   0.808
_diffrn_measured_fraction_theta_full  0.808
_diffrn_reflns_Laue_measured_fraction_max    0.808
_diffrn_reflns_Laue_measured_fraction_full   0.808
_diffrn_reflns_point_group_measured_fraction_max   0.471
_diffrn_reflns_point_group_measured_fraction_full  0.471
_reflns_number_total              3646
_reflns_number_gt                 2986
_reflns_threshold_expression      'I > 2\s(I)'
_reflns_Friedel_coverage          0.000
_reflns_Friedel_fraction_max      0.000
_reflns_Friedel_fraction_full     0.000
 
_reflns_special_details
;
 Reflections were merged by SHELXL according to the crystal
 class for the calculation of statistics and refinement.
 
 _reflns_Friedel_fraction is defined as the number of unique
 Friedel pairs measured divided by the number that would be
 possible theoretically, ignoring centric projections and
 systematic absences.
;
 
_computing_data_collection        ?
_computing_cell_refinement        ?
_computing_data_reduction         ?
_computing_structure_solution     ?
_computing_structure_refinement 'SHELXL-2019/2 (Sheldrick, 2019)'
_computing_molecular_graphics     ?
_computing_publication_material   ?
_refine_special_details           ?
_refine_ls_structure_factor_coef  Fsqd
_refine_ls_matrix_type            full
_refine_ls_weighting_scheme       calc
_refine_ls_weighting_details
'w=1/[\s^2^(Fo^2^)+(0.1000P)^2^] where P=(Fo^2^+2Fc^2^)/3'
_atom_sites_solution_primary      ?
_atom_sites_solution_secondary    ?
_atom_sites_solution_hydrogens    geom
_refine_ls_hydrogen_treatment     mixed
_refine_ls_extinction_method      none
_refine_ls_extinction_coef        .
_refine_ls_abs_structure_details
;
No quotients, so Flack parameter determined by classical intensity fit
;
_refine_ls_abs_structure_Flack    -2(2)
_chemical_absolute_configuration  ?
_refine_ls_number_reflns          3646
_refine_ls_number_parameters      668
_refine_ls_number_restraints      13
_refine_ls_R_factor_all           0.0954
_refine_ls_R_factor_gt            0.0838
_refine_ls_wR_factor_ref          0.2036
_refine_ls_wR_factor_gt           0.1942
_refine_ls_goodness_of_fit_ref    1.535
_refine_ls_restrained_S_all       1.534
_refine_ls_shift/su_max           0.845
_refine_ls_shift/su_mean          0.168
 
loop_
 _atom_site_label
 _atom_site_type_symbol
 _atom_site_fract_x
 _atom_site_fract_y
 _atom_site_fract_z
 _atom_site_U_iso_or_equiv
 _atom_site_adp_type
 _atom_site_occupancy
 _atom_site_site_symmetry_order  
 _atom_site_calc_flag
 _atom_site_refinement_flags_posn
 _atom_site_refinement_flags_adp
 _atom_site_refinement_flags_occupancy
 _atom_site_disorder_assembly
 _atom_site_disorder_group
C1A C 0.4861(3) 0.28263(9) -0.5511(10) 0.0394(13) Uani 1 1 d . . . . .
H1A H 0.455350 0.285644 -0.397674 0.032(12) Uiso 1 1 calc R . . . .
C2A C 0.4301(3) 0.28209(10) -0.7631(11) 0.0460(14) Uani 1 1 d . . . . .
H2A H 0.460141 0.281877 -0.920622 0.024(12) Uiso 1 1 calc R . . . .
O2A O 0.3808(2) 0.30430(7) -0.7426(8) 0.0588(12) Uani 1 1 d . . . . .
C3A C 0.3737(3) 0.26001(10) -0.7446(12) 0.0503(15) Uani 1 1 d . . . . .
H3A H 0.334608 0.262924 -0.609799 0.041(14) Uiso 1 1 calc R . . . .
O3A O 0.3302(2) 0.25648(7) -0.9727(8) 0.0551(11) Uani 1 1 d . . . . .
C4A C 0.4176(3) 0.23576(10) -0.6994(12) 0.0486(15) Uani 1 1 d . . . . .
H4A H 0.448430 0.230834 -0.847687 0.037(14) Uiso 1 1 calc R . . . .
O4A O 0.3621(2) 0.21699(7) -0.6365(9) 0.0632(12) Uani 1 1 d . . . . .
H4AO H 0.332028 0.214142 -0.755751 0.062 Uiso 1 1 calc R U . . .
C5A C 0.4735(3) 0.23907(9) -0.4854(11) 0.0451(14) Uani 1 1 d . . . . .
H5A H 0.440980 0.243247 -0.338198 0.009(9) Uiso 1 1 calc R . . . .
O5A O 0.52653(19) 0.25937(6) -0.5358(7) 0.0441(10) Uani 1 1 d . . . . .
C6A C 0.5253(4) 0.21701(13) -0.4268(16) 0.074(2) Uani 1 1 d . . . . .
H6A1 H 0.492520 0.201777 -0.431080 0.08(2) Uiso 1 1 calc R . . . .
H6A2 H 0.567926 0.215424 -0.551156 0.09(2) Uiso 1 1 calc R . . . .
O6A O 0.5599(3) 0.21959(10) -0.1971(11) 0.0885(16) Uani 1 1 d . . . . .
H6A H 0.588945 0.232259 -0.195066 0.085 Uiso 1 1 calc R U . . .
O4B O 0.5425(2) 0.30081(7) -0.5809(7) 0.0481(10) Uani 1 1 d . . . . .
O1B O 0.7224(2) 0.35177(7) 0.0788(8) 0.0510(11) Uani 1 1 d . . . . .
C1B C 0.6985(3) 0.33966(10) -0.1381(11) 0.0456(15) Uani 1 1 d . . . . .
H1B H 0.739592 0.341832 -0.268790 0.024(11) Uiso 1 1 calc R . . . .
C2B C 0.6883(3) 0.31288(9) -0.0760(11) 0.0459(15) Uani 1 1 d . . . . .
H2B H 0.652945 0.311860 0.070479 0.059(17) Uiso 1 1 calc R . . . .
O2B O 0.7630(3) 0.30160(8) -0.0149(9) 0.0673(12) Uani 1 1 d . . . . .
H2BO H 0.800364 0.311603 -0.042143 0.068 Uiso 1 1 calc R U . . .
C3B C 0.6479(4) 0.29925(10) -0.2791(13) 0.0569(17) Uani 1 1 d . . . . .
H3B H 0.686036 0.297956 -0.418713 0.051 Uiso 1 1 calc R U . . .
O3B O 0.6332(4) 0.27465(8) -0.1852(11) 0.0927(17) Uani 1 1 d . . . . .
H3BO H 0.591803 0.268822 -0.250045 0.088 Uiso 1 1 calc R U . . .
C4B C 0.5744(3) 0.31198(10) -0.3649(12) 0.0483(15) Uani 1 1 d . . . . .
H4B H 0.533126 0.311533 -0.233291 0.023(12) Uiso 1 1 calc R . . . .
C5B C 0.5944(3) 0.33867(10) -0.4245(12) 0.0490(16) Uani 1 1 d . . . . .
H5B H 0.635754 0.339321 -0.556051 0.021(11) Uiso 1 1 calc R . . . .
O5B O 0.6243(2) 0.35023(6) -0.2092(8) 0.0536(11) Uani 1 1 d . . . . .
C6B C 0.5195(4) 0.35329(12) -0.5032(17) 0.080(2) Uani 1 1 d . . . . .
H6B1 H 0.487680 0.343723 -0.622681 0.077 Uiso 1 1 calc R U . . .
H6B2 H 0.485312 0.357092 -0.360737 0.077 Uiso 1 1 calc R U . . .
O6B O 0.5505(4) 0.37630(10) -0.6146(14) 0.106(2) Uani 1 1 d . . . . .
C1 C 0.7496(4) 0.37675(11) 0.0424(12) 0.0564(17) Uani 1 1 d . . . . .
H1C H 0.706774 0.386820 -0.033011 0.051 Uiso 1 1 calc R U . . .
H1D H 0.796775 0.376953 -0.066496 0.028(13) Uiso 1 1 calc R . . . .
C2 C 0.7710(3) 0.38692(10) 0.2865(12) 0.0484(15) Uani 1 1 d . . . . .
H2 H 0.722228 0.386123 0.391475 0.016(10) Uiso 1 1 calc R . . . .
O2 O 0.8309(3) 0.37186(8) 0.3961(10) 0.0827(15) Uani 1 1 d . . . . .
H2O H 0.845725 0.378306 0.527863 0.078 Uiso 1 1 calc R U . . .
C3 C 0.7974(4) 0.41367(10) 0.2735(12) 0.0550(16) Uani 1 1 d . . . . .
H3C H 0.758244 0.423033 0.174370 0.054(14) Uiso 1 1 calc R . . . .
H3D H 0.849671 0.414510 0.189436 0.023(12) Uiso 1 1 calc R . . . .
C4 C 0.8049(4) 0.42594(10) 0.5207(12) 0.0567(16) Uani 1 1 d . . . . .
H4C H 0.844624 0.416754 0.619285 0.090 Uiso 1 1 calc R U . . .
H4D H 0.752822 0.424969 0.605812 0.090 Uiso 1 1 calc R U . . .
C5 C 0.8306(4) 0.45304(11) 0.5043(13) 0.0629(18) Uani 1 1 d . . . . .
H5C H 0.880230 0.454172 0.406737 0.049(15) Uiso 1 1 calc R . . . .
H5D H 0.788526 0.462535 0.418350 0.059(18) Uiso 1 1 calc R . . . .
C6 C 0.8451(4) 0.46467(10) 0.7533(12) 0.0540(16) Uani 1 1 d . . . . .
H6C H 0.795834 0.463135 0.852369 0.062(19) Uiso 1 1 calc R . . . .
H6D H 0.888086 0.455440 0.837429 0.048(15) Uiso 1 1 calc R . . . .
C7 C 0.8681(4) 0.49144(12) 0.7381(14) 0.0677(19) Uani 1 1 d . . . . .
H7C H 0.825537 0.500662 0.651958 0.065 Uiso 1 1 calc R U . . .
H7D H 0.917912 0.492984 0.641560 0.062 Uiso 1 1 calc R U . . .
C8 C 0.8812(4) 0.50297(11) 0.9884(12) 0.0585(17) Uani 1 1 d . . . . .
H8C H 0.922886 0.493453 1.075794 0.033(13) Uiso 1 1 calc R . . . .
H8D H 0.831047 0.501694 1.083419 0.021(11) Uiso 1 1 calc R . . . .
C9 C 0.9070(4) 0.53052(10) 0.9759(13) 0.0565(17) Uani 1 1 d . . . . .
H9C H 0.955818 0.531898 0.874936 0.020(11) Uiso 1 1 calc R . . . .
H9D H 0.864206 0.540178 0.895248 0.067(19) Uiso 1 1 calc R . . . .
C10 C 0.9232(4) 0.54148(11) 1.2226(13) 0.0594(17) Uani 1 1 d . . . . .
H10A H 0.969037 0.532742 1.297733 0.062(19) Uiso 1 1 calc R . . . .
H10B H 0.875949 0.538889 1.328139 0.025(11) Uiso 1 1 calc R . . . .
C11 C 0.9419(4) 0.56919(10) 1.2102(13) 0.0599(18) Uani 1 1 d . . . . .
H11C H 0.990436 0.571576 1.109447 0.053(16) Uiso 1 1 calc R . . . .
H11D H 0.897124 0.577679 1.127050 0.069(19) Uiso 1 1 calc R . . . .
C12 C 0.9552(4) 0.58131(10) 1.4548(14) 0.0627(18) Uani 1 1 d . . . . .
H12C H 0.910859 0.576705 1.565362 0.052(16) Uiso 1 1 calc R . . . .
H12D H 1.005497 0.574935 1.526262 0.07(2) Uiso 1 1 calc R . . . .
C13 C 0.9599(4) 0.60913(11) 1.4390(12) 0.0606(17) Uani 1 1 d . . . . .
H13C H 0.908661 0.615446 1.373661 0.043(15) Uiso 1 1 calc R . . . .
H13D H 1.002474 0.613613 1.321543 0.07(2) Uiso 1 1 calc R . . . .
C14 C 0.9772(4) 0.62215(10) 1.6824(12) 0.0522(16) Uani 1 1 d . . . . .
H14 H 0.937831 0.615930 1.805130 0.08(2) Uiso 1 1 calc R . . . .
O14 O 1.0534(3) 0.61623(8) 1.7641(10) 0.0728(14) Uani 1 1 d . . . . .
H14O H 1.081062 0.629161 1.773207 0.074 Uiso 1 1 calc R U . . .
C15 C 0.9658(5) 0.64943(12) 1.6581(14) 0.0679(19) Uani 1 1 d . . . . .
H15C H 0.913083 0.652344 1.580945 0.087 Uiso 1 1 calc R U . A 1
H15D H 1.007038 0.655768 1.544836 0.087 Uiso 1 1 calc R U . A 1
C16A C 0.9695(13) 0.6647(3) 1.889(4) 0.050(7) Uani 0.5 1 d D . P B 1
O16A O 1.0163(10) 0.6585(2) 2.048(3) 0.083(3) Uani 0.5 1 d D . P B 1
O16B O 0.9341(8) 0.68435(19) 1.890(2) 0.098(4) Uani 0.5 1 d D . P B 1
H16B H 0.940700 0.691337 2.025492 0.098 Uiso 0.5 1 calc R U P B 1
C16B C 0.9911(16) 0.6623(8) 1.882(5) 0.089(12) Uani 0.5 1 d D . P B 2
O16C O 1.0579(11) 0.6705(3) 1.902(4) 0.135(5) Uani 0.5 1 d D . P B 2
O16D O 0.9517(10) 0.6594(4) 2.064(4) 0.116(5) Uani 0.5 1 d D . P B 2
H16D H 0.980294 0.662189 2.186939 0.112 Uiso 0.5 1 calc R U P B 2
C1' C 0.3648(12) 0.4395(4) -1.635(4) 0.282(11) Uani 1 1 d D . . . .
H1A' H 0.348754 0.453423 -1.738810 0.250 Uiso 1 1 calc R U . . .
H1B' H 0.407740 0.444816 -1.525476 0.250 Uiso 1 1 calc R U . . .
H1C' H 0.384009 0.425912 -1.737778 0.250 Uiso 1 1 calc R U . . .
C2' C 0.2945(9) 0.4310(3) -1.488(4) 0.209(8) Uani 1 1 d D . . . .
H2A' H 0.250912 0.425973 -1.600293 0.153 Uiso 1 1 calc R U . . .
H2B' H 0.274640 0.444875 -1.388015 0.154 Uiso 1 1 calc R U . . .
C3' C 0.3146(9) 0.4096(3) -1.325(3) 0.239(9) Uani 1 1 d D . . . .
H3A' H 0.352022 0.398504 -1.411844 0.151 Uiso 1 1 calc R U . . .
H3B' H 0.342864 0.416034 -1.179443 0.155 Uiso 1 1 calc R U . . .
C4' C 0.2449(7) 0.3947(2) -1.241(3) 0.149(5) Uani 1 1 d D . . . .
H4A' H 0.203180 0.406632 -1.190270 0.156 Uiso 1 1 calc R U . . .
H4B' H 0.223882 0.386019 -1.386394 0.159 Uiso 1 1 calc R U . . .
C5' C 0.2511(8) 0.37759(19) -1.060(3) 0.136(4) Uani 1 1 d D . . . .
H5A' H 0.196080 0.373383 -1.008558 0.23(7) Uiso 1 1 calc R . . . .
H5B' H 0.277277 0.385785 -0.920238 0.21(7) Uiso 1 1 calc R . . . .
C6' C 0.2919(7) 0.35505(19) -1.101(2) 0.115(3) Uani 1 1 d . . . . .
HA6' H 0.346031 0.359305 -1.166362 0.12(4) Uiso 1 1 calc R . . . .
O6' O 0.2495(5) 0.34202(17) -1.2926(19) 0.155(3) Uani 1 1 d . . . . .
H6' H 0.275659 0.329431 -1.333650 0.153 Uiso 1 1 calc R U . . .
C7' C 0.3048(5) 0.33749(16) -0.8800(18) 0.094(3) Uani 1 1 d . . . . .
H7A' H 0.328999 0.347002 -0.744741 0.084 Uiso 1 1 calc R U . . .
H7B' H 0.252120 0.331348 -0.823913 0.086 Uiso 1 1 calc R U . . .
C8' C 0.3575(4) 0.31577(13) -0.9377(15) 0.0651(18) Uani 1 1 d . . . . .
O8' O 0.3758(4) 0.30956(10) -1.1437(13) 0.0969(17) Uani 1 1 d . . . . .
C1" C 0.5125(8) 0.3857(3) -0.785(3) 0.126(4) Uani 1 1 d . . . . .
O1" O 0.4565(7) 0.3763(2) -0.885(3) 0.213(6) Uani 1 1 d . . . . .
C2" C 0.5446(8) 0.4046(3) -0.905(3) 0.178(6) Uani 1 1 d . . . . .
H2A" H 0.589694 0.411280 -0.810973 0.158 Uiso 1 1 calc R U . . .
H2B" H 0.563623 0.398996 -1.064002 0.152 Uiso 1 1 calc R U . . .
H2C" H 0.504272 0.417578 -0.926913 0.158 Uiso 1 1 calc R U . . .
O1# O 0.2229(3) 0.27563(8) -0.8156(10) 0.0708(13) Uani 1 1 d . . . . .
C1# C 0.2545(4) 0.26365(11) -0.9811(13) 0.0549(16) Uani 1 1 d . . . . .
C2# C 0.2145(4) 0.25732(14) -1.2169(13) 0.0695(19) Uani 1 1 d . . . . .
H2A# H 0.251311 0.247752 -1.318783 0.065 Uiso 1 1 calc R U . . .
H2B# H 0.166361 0.247504 -1.184504 0.077 Uiso 1 1 calc R U . . .
H2C# H 0.199506 0.272575 -1.301922 0.074 Uiso 1 1 calc R U . . .
OW O 0.3539(3) 0.17811(8) -0.3270(9) 0.0743(13) Uani 1 1 d . . . . .
C1W_1 C 0.615(4) 0.4675(7) 1.823(9) 0.17(3) Uani 0.3 1 d D . P C 1
C2W_1 C 0.627(3) 0.4827(13) 1.599(9) 0.15(3) Uani 0.3 1 d D . P C 1
O1W_1 O 0.609(3) 0.4815(9) 2.042(8) 0.19(3) Uani 0.3 1 d D . P C 1
C1X_1 C 0.606(4) 0.4900(13) 1.76(2) 0.21(4) Uani 0.3 1 d . . P D 2
C2X_1 C 0.581(4) 0.4835(13) 1.517(18) 0.21(3) Uani 0.3 1 d . . P D 2
O1X_1 O 0.591(3) 0.4716(9) 1.931(15) 0.167(17) Uani 0.3 1 d . . P D 2
 
loop_
 _atom_site_aniso_label
 _atom_site_aniso_U_11
 _atom_site_aniso_U_22
 _atom_site_aniso_U_33
 _atom_site_aniso_U_23
 _atom_site_aniso_U_13
 _atom_site_aniso_U_12
C1A 0.035(3) 0.045(3) 0.039(3) -0.002(3) 0.002(3) -0.004(3)
C2A 0.046(3) 0.050(3) 0.042(4) -0.002(3) 0.000(3) -0.005(3)
O2A 0.064(3) 0.057(2) 0.055(3) -0.004(2) -0.003(2) 0.008(2)
C3A 0.041(3) 0.056(3) 0.053(4) 0.001(3) -0.004(3) -0.006(3)
O3A 0.049(2) 0.065(2) 0.051(3) -0.007(2) -0.003(2) -0.0033(19)
C4A 0.045(3) 0.050(3) 0.050(4) -0.003(3) 0.005(3) 0.001(3)
O4A 0.061(3) 0.061(2) 0.068(3) 0.006(2) -0.010(2) -0.013(2)
C5A 0.041(3) 0.048(3) 0.046(4) 0.002(3) 0.000(3) -0.006(3)
O5A 0.0386(19) 0.047(2) 0.047(2) -0.0014(19) 0.0051(19) -0.0027(17)
C6A 0.054(4) 0.067(4) 0.100(6) 0.010(4) -0.007(5) 0.001(3)
O6A 0.071(3) 0.093(4) 0.102(5) 0.021(3) -0.012(3) -0.003(3)
O4B 0.053(2) 0.051(2) 0.041(2) 0.0007(19) -0.0010(19) -0.0013(19)
O1B 0.053(2) 0.048(2) 0.052(3) -0.005(2) -0.002(2) -0.0035(18)
C1B 0.043(3) 0.052(3) 0.042(4) -0.003(3) -0.005(3) 0.000(3)
C2B 0.047(3) 0.046(3) 0.044(4) -0.001(3) 0.000(3) -0.001(3)
O2B 0.068(3) 0.067(3) 0.067(3) -0.011(3) -0.010(3) 0.004(2)
C3B 0.064(4) 0.049(4) 0.058(4) -0.006(3) -0.014(3) -0.001(3)
O3B 0.126(4) 0.058(3) 0.094(4) 0.002(3) -0.045(4) -0.002(3)
C4B 0.046(3) 0.053(3) 0.046(4) 0.003(3) 0.005(3) -0.001(3)
C5B 0.049(3) 0.045(3) 0.053(4) -0.005(3) -0.010(3) -0.009(3)
O5B 0.056(2) 0.051(2) 0.054(3) -0.001(2) -0.008(2) -0.0023(19)
C6B 0.093(5) 0.054(4) 0.092(6) 0.002(4) -0.029(5) -0.005(4)
O6B 0.118(5) 0.084(4) 0.117(5) -0.002(4) -0.020(5) 0.015(3)
C1 0.060(4) 0.059(4) 0.050(4) 0.000(3) -0.001(4) -0.010(3)
C2 0.048(3) 0.049(3) 0.048(4) 0.000(3) -0.004(3) -0.002(3)
O2 0.092(3) 0.074(3) 0.083(4) -0.011(3) -0.028(3) -0.002(3)
C3 0.062(4) 0.049(3) 0.054(4) -0.005(3) -0.006(4) -0.007(3)
C4 0.066(4) 0.048(3) 0.056(4) -0.006(3) -0.008(4) -0.006(3)
C5 0.069(4) 0.057(4) 0.063(4) -0.004(3) -0.007(4) -0.005(3)
C6 0.063(4) 0.048(3) 0.052(4) 0.002(3) -0.003(3) -0.006(3)
C7 0.074(4) 0.061(4) 0.069(5) -0.004(4) -0.009(4) -0.004(3)
C8 0.069(4) 0.056(4) 0.051(4) -0.007(3) 0.002(4) -0.004(3)
C9 0.067(4) 0.048(3) 0.055(4) 0.000(3) -0.005(4) -0.005(3)
C10 0.069(4) 0.050(3) 0.060(4) 0.002(3) -0.004(4) -0.008(3)
C11 0.072(4) 0.048(3) 0.060(4) 0.000(3) -0.008(4) -0.011(3)
C12 0.067(4) 0.051(4) 0.070(5) -0.003(3) 0.001(4) -0.004(3)
C13 0.075(4) 0.057(4) 0.049(4) 0.001(3) 0.001(4) -0.002(3)
C14 0.051(4) 0.054(4) 0.052(4) -0.003(3) 0.001(3) -0.006(3)
O14 0.076(3) 0.074(3) 0.068(3) -0.007(3) 0.001(3) -0.004(2)
C15 0.083(5) 0.064(4) 0.057(5) -0.008(4) 0.002(4) 0.000(3)
C16A 0.071(12) 0.035(9) 0.043(16) -0.005(8) 0.018(12) -0.012(9)
O16A 0.101(12) 0.087(8) 0.060(9) 0.014(6) 0.001(10) -0.001(7)
O16B 0.138(10) 0.070(7) 0.085(9) -0.026(6) -0.027(8) 0.032(7)
C16B 0.055(13) 0.16(3) 0.05(2) 0.015(19) 0.020(15) -0.003(15)
O16C 0.133(13) 0.143(13) 0.130(15) -0.041(12) -0.016(12) 0.015(11)
O16D 0.089(11) 0.148(14) 0.112(16) -0.027(12) 0.010(10) -0.032(10)
C1' 0.29(3) 0.31(3) 0.24(2) 0.06(2) 0.00(3) -0.03(2)
C2' 0.204(16) 0.169(13) 0.25(2) 0.038(16) 0.000(19) 0.013(12)
C3' 0.31(2) 0.204(17) 0.204(19) 0.027(16) 0.03(2) 0.022(18)
C4' 0.139(10) 0.142(10) 0.165(13) 0.029(10) -0.030(10) -0.016(8)
C5' 0.151(11) 0.103(8) 0.155(12) 0.000(9) -0.030(10) 0.046(7)
C6' 0.118(8) 0.128(8) 0.099(8) 0.009(7) -0.012(7) 0.017(7)
O6' 0.158(7) 0.157(7) 0.149(8) 0.006(6) -0.008(7) 0.024(5)
C7' 0.093(6) 0.101(6) 0.088(6) 0.002(5) -0.015(5) 0.022(5)
C8' 0.069(4) 0.072(4) 0.055(5) 0.003(4) 0.001(4) -0.003(4)
O8' 0.110(4) 0.106(4) 0.074(4) 0.009(3) 0.004(4) 0.018(3)
C1" 0.091(7) 0.150(10) 0.137(11) 0.055(9) 0.009(8) 0.010(7)
O1" 0.142(7) 0.261(12) 0.237(14) 0.087(11) -0.038(10) -0.017(8)
C2" 0.177(13) 0.190(13) 0.167(14) 0.027(13) 0.000(13) 0.024(11)
O1# 0.068(3) 0.081(3) 0.064(3) 0.001(3) -0.005(3) -0.002(2)
C1# 0.054(4) 0.063(4) 0.047(4) 0.004(3) 0.006(4) -0.003(3)
C2# 0.058(4) 0.093(5) 0.057(5) 0.014(4) -0.004(4) -0.001(3)
OW 0.084(3) 0.064(2) 0.075(3) 0.000(2) 0.019(3) 0.002(2)
C1W_1 0.10(3) 0.27(8) 0.14(5) -0.07(5) 0.05(3) 0.01(4)
C2W_1 0.05(3) 0.17(5) 0.24(7) -0.02(5) -0.02(4) 0.02(3)
O1W_1 0.10(2) 0.16(4) 0.30(7) -0.03(4) -0.02(3) -0.05(2)
C1X_1 0.09(4) 0.20(6) 0.35(11) 0.18(7) 0.01(6) 0.02(4)
C2X_1 0.11(4) 0.21(6) 0.30(8) 0.03(6) -0.03(6) 0.06(4)
O1X_1 0.13(4) 0.13(3) 0.25(5) 0.03(3) 0.00(4) -0.03(2)
 
_geom_special_details
;
 All esds (except the esd in the dihedral angle between two l.s. planes)
 are estimated using the full covariance matrix.  The cell esds are taken
 into account individually in the estimation of esds in distances, angles
 and torsion angles; correlations between esds in cell parameters are only
 used when they are defined by crystal symmetry.  An approximate (isotropic)
 treatment of cell esds is used for estimating esds involving l.s. planes.
;
 
loop_
 _geom_bond_atom_site_label_1
 _geom_bond_atom_site_label_2
 _geom_bond_distance
 _geom_bond_site_symmetry_2
 _geom_bond_publ_flag
C1A O4B 1.373(6) . ?
C1A O5A 1.430(6) . ?
C1A C2A 1.494(8) . ?
C2A O2A 1.461(7) . ?
C2A C3A 1.525(8) . ?
O2A C8' 1.298(9) . ?
C3A O3A 1.461(7) . ?
C3A C4A 1.523(8) . ?
O3A C1# 1.325(8) . ?
C4A O4A 1.417(7) . ?
C4A C5A 1.512(9) . ?
C5A O5A 1.438(6) . ?
C5A C6A 1.510(9) . ?
C6A O6A 1.394(10) . ?
O4B C4B 1.434(7) . ?
O1B C1B 1.416(7) . ?
O1B C1 1.439(7) . ?
C1B O5B 1.422(7) . ?
C1B C2B 1.497(8) . ?
C2B O2B 1.429(7) . ?
C2B C3B 1.498(9) . ?
C3B O3B 1.447(8) . ?
C3B C4B 1.484(8) . ?
C4B C5B 1.518(8) . ?
C5B O5B 1.427(7) . ?
C5B C6B 1.543(9) . ?
C6B O6B 1.481(10) . ?
O6B C1" 1.239(14) . ?
C1 C2 1.492(9) . ?
C2 O2 1.425(8) . ?
C2 C3 1.514(8) . ?
C3 C4 1.517(9) . ?
C4 C5 1.529(8) . ?
C5 C6 1.525(9) . ?
C6 C7 1.500(8) . ?
C7 C8 1.525(10) . ?
C8 C9 1.553(8) . ?
C9 C10 1.503(10) . ?
C10 C11 1.533(8) . ?
C11 C12 1.511(10) . ?
C12 C13 1.509(8) . ?
C13 C14 1.538(9) . ?
C14 O14 1.388(7) . ?
C14 C15 1.494(9) . ?
C15 C16B 1.47(3) . ?
C15 C16A 1.51(2) . ?
C16A O16A 1.216(10) . ?
C16A O16B 1.219(10) . ?
C16B O16C 1.208(11) . ?
C16B O16D 1.209(11) . ?
C1' C2' 1.500(10) . ?
C2' C3' 1.503(10) . ?
C3' C4' 1.486(10) . ?
C4' C5' 1.363(15) . ?
C5' C6' 1.414(13) . ?
C6' O6' 1.451(13) . ?
C6' C7' 1.556(14) . ?
C7' C8' 1.502(11) . ?
C8' O8' 1.219(9) . ?
C1" O1" 1.201(16) . ?
C1" C2" 1.330(17) . ?
O1# C1# 1.234(8) . ?
C1# C2# 1.497(10) . ?
C1W_1 O1W_1 1.422(11) . ?
C1W_1 C2W_1 1.497(11) . ?
C1X_1 O1X_1 1.38(10) . ?
C1X_1 C2X_1 1.46(14) . ?
 
loop_
 _geom_angle_atom_site_label_1
 _geom_angle_atom_site_label_2
 _geom_angle_atom_site_label_3
 _geom_angle
 _geom_angle_site_symmetry_1
 _geom_angle_site_symmetry_3
 _geom_angle_publ_flag
O4B C1A O5A 108.2(4) . . ?
O4B C1A C2A 110.6(4) . . ?
O5A C1A C2A 108.9(4) . . ?
O2A C2A C1A 106.1(4) . . ?
O2A C2A C3A 106.9(4) . . ?
C1A C2A C3A 110.5(5) . . ?
C8' O2A C2A 119.9(5) . . ?
O3A C3A C4A 105.5(5) . . ?
O3A C3A C2A 110.7(5) . . ?
C4A C3A C2A 112.8(5) . . ?
C1# O3A C3A 117.8(5) . . ?
O4A C4A C5A 107.5(5) . . ?
O4A C4A C3A 110.0(4) . . ?
C5A C4A C3A 108.8(5) . . ?
O5A C5A C6A 106.9(4) . . ?
O5A C5A C4A 108.8(4) . . ?
C6A C5A C4A 115.3(5) . . ?
C1A O5A C5A 113.0(4) . . ?
O6A C6A C5A 110.6(6) . . ?
C1A O4B C4B 117.3(4) . . ?
C1B O1B C1 114.0(4) . . ?
O1B C1B O5B 106.9(4) . . ?
O1B C1B C2B 106.7(5) . . ?
O5B C1B C2B 110.6(4) . . ?
O2B C2B C1B 111.5(5) . . ?
O2B C2B C3B 111.0(4) . . ?
C1B C2B C3B 111.0(5) . . ?
O3B C3B C4B 113.5(5) . . ?
O3B C3B C2B 105.3(5) . . ?
C4B C3B C2B 112.4(5) . . ?
O4B C4B C3B 112.0(5) . . ?
O4B C4B C5B 107.7(5) . . ?
C3B C4B C5B 109.1(5) . . ?
O5B C5B C4B 108.4(5) . . ?
O5B C5B C6B 106.9(5) . . ?
C4B C5B C6B 111.6(5) . . ?
C1B O5B C5B 110.9(4) . . ?
O6B C6B C5B 105.1(6) . . ?
C1" O6B C6B 118.5(9) . . ?
O1B C1 C2 107.3(5) . . ?
O2 C2 C1 109.7(5) . . ?
O2 C2 C3 111.2(5) . . ?
C1 C2 C3 112.3(5) . . ?
C2 C3 C4 113.6(5) . . ?
C3 C4 C5 113.0(5) . . ?
C6 C5 C4 112.8(5) . . ?
C7 C6 C5 112.9(5) . . ?
C6 C7 C8 112.4(6) . . ?
C7 C8 C9 113.1(5) . . ?
C10 C9 C8 112.9(5) . . ?
C9 C10 C11 112.5(5) . . ?
C12 C11 C10 114.5(6) . . ?
C13 C12 C11 112.9(6) . . ?
C12 C13 C14 114.6(5) . . ?
O14 C14 C15 111.9(5) . . ?
O14 C14 C13 110.3(5) . . ?
C15 C14 C13 110.5(6) . . ?
C16B C15 C14 110.7(19) . . ?
C14 C15 C16A 117.2(8) . . ?
O16A C16A O16B 123.3(16) . . ?
O16A C16A C15 118.5(12) . . ?
O16B C16A C15 117.3(14) . . ?
O16C C16B O16D 118(3) . . ?
O16C C16B C15 121(2) . . ?
O16D C16B C15 118.3(17) . . ?
C1' C2' C3' 112.6(12) . . ?
C4' C3' C2' 115.1(12) . . ?
C5' C4' C3' 122.1(12) . . ?
C4' C5' C6' 120.5(13) . . ?
C5' C6' O6' 107.3(10) . . ?
C5' C6' C7' 118.0(11) . . ?
O6' C6' C7' 109.6(9) . . ?
C8' C7' C6' 113.2(8) . . ?
O8' C8' O2A 123.9(7) . . ?
O8' C8' C7' 124.0(7) . . ?
O2A C8' C7' 112.1(7) . . ?
O1" C1" O6B 124.9(14) . . ?
O1" C1" C2" 114.4(15) . . ?
O6B C1" C2" 118.8(13) . . ?
O1# C1# O3A 122.5(6) . . ?
O1# C1# C2# 124.4(6) . . ?
O3A C1# C2# 112.9(6) . . ?
O1W_1 C1W_1 C2W_1 114.3(12) . . ?
O1X_1 C1X_1 C2X_1 113(8) . . ?
 
_refine_diff_density_max    0.364
_refine_diff_density_min   -0.323
_refine_diff_density_rms    0.081

_shelx_res_file
;
TITL floc_a.res in P2(1)2(1)2
    floc.res
    created by SHELXL-2019/3 at 11:21:18 on 22-Oct-2025

REM Old TITL
REM SHELXT solution in P2(1)2(1)2: R1 0.203, Rweak 0.060, Alpha 0.008
REM <I/s>   0.000 for    0 systematic absences,  Orientation as input
REM Formula found by SHELXT:  C41 N4 O13

CELL  0.87200  16.7200  54.0800   5.4900   90.000   90.000   90.000
ZERR    4.000   0.0100   0.0100   0.0100    0.000    0.000    0.000
LATT -1
SYMM -X, -Y, Z
SYMM 1/2-X, 1/2+Y, -Z
SYMM 1/2+X, 1/2-Y, -Z
SFAC  C  N  O  H
UNIT 160 0 76 280
WPDB
ACTA
TEMP -170
L.S. 1

LIST 6
FMAP 2
PLAN -10

DFIX 1.2 0.01 C16A O16A C16A O16B
DFIX 1.2 0.01 C16B O16C C16B O16D
DFIX 1.5 0.01 C4' C3' C3' C2' C2' C1'
DANG 2.5 0.02 C1' C3' C2' C4' C3' C5'

DFIX_ETO 1.5  0.01  C1W C2W
DFIX_ETO 1.42 0.01  C1W O1W
DFIX_ETO 2.45 0.01  O1W C2W

WGHT    0.100000
FVAR       0.23226   0.14461   0.17411
C1A   1    0.486097    0.282625   -0.551054    11.00000    0.03495    0.04458 =
         0.03881   -0.00213    0.00162   -0.00400
AFIX  13
H1A   4    0.455350    0.285644   -0.397674    11.00000    0.03178
AFIX   0
C2A   1    0.430103    0.282087   -0.763124    11.00000    0.04630    0.04956 =
         0.04210   -0.00157   -0.00050   -0.00497
AFIX  13
H2A   4    0.460141    0.281877   -0.920622    11.00000    0.02416
AFIX   0
O2A   3    0.380820    0.304302   -0.742592    11.00000    0.06449    0.05704 =
         0.05478   -0.00399   -0.00273    0.00835
C3A   1    0.373695    0.260007   -0.744639    11.00000    0.04137    0.05605 =
         0.05348    0.00145   -0.00429   -0.00634
AFIX  13
H3A   4    0.334608    0.262924   -0.609799    11.00000    0.04072
AFIX   0
O3A   3    0.330202    0.256478   -0.972736    11.00000    0.04885    0.06541 =
         0.05102   -0.00657   -0.00340   -0.00331
C4A   1    0.417576    0.235759   -0.699381    11.00000    0.04504    0.05048 =
         0.05042   -0.00333    0.00464    0.00146
AFIX  13
H4A   4    0.448430    0.230834   -0.847687    11.00000    0.03656
AFIX   0
O4A   3    0.362125    0.216990   -0.636497    11.00000    0.06093    0.06076 =
         0.06784    0.00646   -0.00957   -0.01327
AFIX  87
H4AO  4    0.332028    0.214142   -0.755751    11.00000   10.06188
AFIX   0
C5A   1    0.473503    0.239074   -0.485431    11.00000    0.04149    0.04787 =
         0.04582    0.00202   -0.00020   -0.00555
AFIX  13
H5A   4    0.440980    0.243247   -0.338198    11.00000    0.00863
AFIX   0
O5A   3    0.526529    0.259372   -0.535774    11.00000    0.03864    0.04669 =
         0.04710   -0.00142    0.00509   -0.00267
C6A   1    0.525344    0.217007   -0.426829    11.00000    0.05373    0.06717 =
         0.09985    0.00969   -0.00709    0.00143
AFIX  23
H6A1  4    0.492520    0.201777   -0.431080    11.00000    0.08041
H6A2  4    0.567926    0.215424   -0.551156    11.00000    0.09217
AFIX   0
O6A   3    0.559897    0.219587   -0.197110    11.00000    0.07055    0.09319 =
         0.10187    0.02083   -0.01168   -0.00327
AFIX  87
H6A   4    0.588945    0.232259   -0.195066    11.00000   10.08500
AFIX   0
O4B   3    0.542545    0.300805   -0.580937    11.00000    0.05266    0.05074 =
         0.04102    0.00065   -0.00096   -0.00126
O1B   3    0.722385    0.351766    0.078802    11.00000    0.05251    0.04822 =
         0.05232   -0.00454   -0.00226   -0.00351
C1B   1    0.698529    0.339655   -0.138106    11.00000    0.04279    0.05196 =
         0.04204   -0.00343   -0.00517    0.00043
AFIX  13
H1B   4    0.739592    0.341832   -0.268790    11.00000    0.02406
AFIX   0
C2B   1    0.688326    0.312884   -0.076032    11.00000    0.04725    0.04642 =
         0.04416   -0.00106    0.00048   -0.00098
AFIX  13
H2B   4    0.652945    0.311860    0.070479    11.00000    0.05938
AFIX   0
O2B   3    0.762974    0.301604   -0.014894    11.00000    0.06763    0.06709 =
         0.06732   -0.01071   -0.00979    0.00368
AFIX  87
H2BO  4    0.800364    0.311603   -0.042143    11.00000   10.06751
AFIX   0
C3B   1    0.647868    0.299247   -0.279054    11.00000    0.06360    0.04892 =
         0.05824   -0.00641   -0.01387   -0.00058
AFIX  13
H3B   4    0.686036    0.297956   -0.418713    11.00000   10.05100
AFIX   0
O3B   3    0.633226    0.274647   -0.185214    11.00000    0.12625    0.05828 =
         0.09368    0.00248   -0.04488   -0.00216
AFIX  87
H3BO  4    0.591803    0.268822   -0.250045    11.00000   10.08822
AFIX   0
C4B   1    0.574440    0.311976   -0.364925    11.00000    0.04554    0.05328 =
         0.04595    0.00325    0.00503   -0.00111
AFIX  13
H4B   4    0.533126    0.311533   -0.233291    11.00000    0.02255
AFIX   0
C5B   1    0.594425    0.338673   -0.424541    11.00000    0.04883    0.04533 =
         0.05285   -0.00523   -0.01023   -0.00895
AFIX  13
H5B   4    0.635754    0.339321   -0.556051    11.00000    0.02136
AFIX   0
O5B   3    0.624256    0.350231   -0.209186    11.00000    0.05601    0.05074 =
         0.05398   -0.00147   -0.00848   -0.00227
C6B   1    0.519461    0.353286   -0.503200    11.00000    0.09295    0.05410 =
         0.09195    0.00172   -0.02932   -0.00473
AFIX  23
H6B1  4    0.487680    0.343723   -0.622681    11.00000   10.07714
H6B2  4    0.485312    0.357092   -0.360737    11.00000   10.07714
AFIX   0
O6B   3    0.550532    0.376297   -0.614560    11.00000    0.11817    0.08390 =
         0.11707   -0.00214   -0.01998    0.01524
C1    1    0.749574    0.376747    0.042358    11.00000    0.06049    0.05930 =
         0.04953    0.00026   -0.00109   -0.00992
AFIX  23
H1C   4    0.706774    0.386820   -0.033011    11.00000   10.05063
H1D   4    0.796775    0.376953   -0.066496    11.00000    0.02753
AFIX   0
C2    1    0.771033    0.386918    0.286480    11.00000    0.04837    0.04854 =
         0.04833   -0.00037   -0.00395   -0.00159
AFIX  13
H2    4    0.722228    0.386123    0.391475    11.00000    0.01646
AFIX   0
O2    3    0.830944    0.371857    0.396146    11.00000    0.09202    0.07352 =
         0.08256   -0.01106   -0.02804   -0.00221
AFIX  87
H2O   4    0.845725    0.378306    0.527863    11.00000   10.07825
AFIX   0
C3    1    0.797351    0.413665    0.273451    11.00000    0.06171    0.04921 =
         0.05395   -0.00465   -0.00573   -0.00655
AFIX  23
H3C   4    0.758244    0.423033    0.174370    11.00000    0.05409
H3D   4    0.849671    0.414510    0.189436    11.00000    0.02261
AFIX   0
C4    1    0.804933    0.425944    0.520734    11.00000    0.06640    0.04823 =
         0.05558   -0.00590   -0.00826   -0.00572
AFIX  23
H4C   4    0.844624    0.416754    0.619285    11.00000   10.09022
H4D   4    0.752822    0.424969    0.605812    11.00000   10.09022
AFIX   0
C5    1    0.830562    0.453041    0.504267    11.00000    0.06917    0.05659 =
         0.06301   -0.00418   -0.00725   -0.00493
AFIX  23
H5C   4    0.880230    0.454172    0.406737    11.00000    0.04914
H5D   4    0.788526    0.462535    0.418350    11.00000    0.05943
AFIX   0
C6    1    0.845062    0.464675    0.753323    11.00000    0.06262    0.04763 =
         0.05180    0.00186   -0.00322   -0.00619
AFIX  23
H6C   4    0.795834    0.463135    0.852369    11.00000    0.06236
H6D   4    0.888086    0.455440    0.837429    11.00000    0.04820
AFIX   0
C7    1    0.868150    0.491438    0.738089    11.00000    0.07358    0.06074 =
         0.06888   -0.00386   -0.00856   -0.00391
AFIX  23
H7C   4    0.825537    0.500662    0.651958    11.00000   10.06516
H7D   4    0.917912    0.492984    0.641560    11.00000   10.06206
AFIX   0
C8    1    0.881212    0.502965    0.988448    11.00000    0.06881    0.05573 =
         0.05091   -0.00685    0.00186   -0.00364
AFIX  23
H8C   4    0.922886    0.493453    1.075794    11.00000    0.03321
H8D   4    0.831047    0.501694    1.083419    11.00000    0.02139
AFIX   0
C9    1    0.906967    0.530521    0.975930    11.00000    0.06689    0.04781 =
         0.05465   -0.00011   -0.00519   -0.00484
AFIX  23
H9C   4    0.955818    0.531898    0.874936    11.00000    0.02008
H9D   4    0.864206    0.540178    0.895248    11.00000    0.06687
AFIX   0
C10   1    0.923222    0.541477    1.222593    11.00000    0.06856    0.04980 =
         0.05985    0.00162   -0.00427   -0.00759
AFIX  23
H10A  4    0.969037    0.532742    1.297733    11.00000    0.06227
H10B  4    0.875949    0.538889    1.328139    11.00000    0.02534
AFIX   0
C11   1    0.941929    0.569190    1.210152    11.00000    0.07170    0.04760 =
         0.06045   -0.00011   -0.00780   -0.01132
AFIX  23
H11C  4    0.990436    0.571576    1.109447    11.00000    0.05283
H11D  4    0.897124    0.577679    1.127050    11.00000    0.06944
AFIX   0
C12   1    0.955200    0.581314    1.454819    11.00000    0.06723    0.05103 =
         0.06984   -0.00294    0.00135   -0.00385
AFIX  23
H12C  4    0.910859    0.576705    1.565362    11.00000    0.05161
H12D  4    1.005497    0.574935    1.526262    11.00000    0.06843
AFIX   0
C13   1    0.959937    0.609133    1.438966    11.00000    0.07488    0.05749 =
         0.04939    0.00080    0.00096   -0.00189
AFIX  23
H13C  4    0.908661    0.615446    1.373661    11.00000    0.04302
H13D  4    1.002474    0.613613    1.321543    11.00000    0.07458
AFIX   0
C14   1    0.977177    0.622149    1.682384    11.00000    0.05094    0.05389 =
         0.05163   -0.00293    0.00143   -0.00570
AFIX  13
H14   4    0.937831    0.615930    1.805130    11.00000    0.07569
AFIX   0
O14   3    1.053367    0.616235    1.764142    11.00000    0.07624    0.07375 =
         0.06831   -0.00652    0.00133   -0.00354
AFIX  87
H14O  4    1.081062    0.629161    1.773207    11.00000   10.07404
AFIX   0
C15   1    0.965768    0.649430    1.658070    11.00000    0.08290    0.06389 =
         0.05679   -0.00818    0.00153   -0.00041
AFIX  23
H15C  4    0.913083    0.652344    1.580945    11.00000   10.08732
H15D  4    1.007038    0.655768    1.544836    11.00000   10.08708
AFIX   0
PART 1
C16A  1    0.969545    0.664652    1.889293    10.50000    0.07057    0.03509 =
         0.04328   -0.00514    0.01840   -0.01239
O16A  3    1.016324    0.658490    2.047568    10.50000    0.10081    0.08718 =
         0.06033    0.01357    0.00055   -0.00135
O16B  3    0.934103    0.684351    1.890323    10.50000    0.13832    0.07017 =
         0.08530   -0.02633   -0.02724    0.03198
AFIX  87
H16B  4    0.940700    0.691337    2.025492    10.50000   10.09814
AFIX   0
PART 2
C16B  1    0.991108    0.662251    1.881593    10.50000    0.05518    0.16227 =
         0.04907    0.01457    0.02050   -0.00346
O16C  3    1.057877    0.670513    1.901884    10.50000    0.13294    0.14313 =
         0.12981   -0.04056   -0.01627    0.01518
O16D  3    0.951746    0.659401    2.064070    10.50000    0.08939    0.14798 =
         0.11188   -0.02726    0.01014   -0.03198
AFIX  87
H16D  4    0.980294    0.662189    2.186939    10.50000   10.11210
AFIX   0
PART 0
C1'   1    0.364842    0.439518   -1.635350    11.00000    0.29339    0.31228 =
         0.24025    0.06323   -0.00356   -0.02517
AFIX  33
H1A'  4    0.348754    0.453423   -1.738810    11.00000   10.15003
H1B'  4    0.407740    0.444816   -1.525476    11.00000   10.15691
H1C'  4    0.384009    0.425912   -1.737778    11.00000   10.15731
AFIX   0
C2'   1    0.294451    0.430953   -1.488361    11.00000    0.20442    0.16917 =
         0.25437    0.03830   -0.00021    0.01267
AFIX  23
H2A'  4    0.250912    0.425973   -1.600293    11.00000   10.15283
H2B'  4    0.274640    0.444875   -1.388015    11.00000   10.15439
AFIX   0
C3'   1    0.314587    0.409579   -1.324561    11.00000    0.30823    0.20436 =
         0.20403    0.02678    0.02575    0.02152
AFIX  23
H3A'  4    0.352022    0.398504   -1.411844    11.00000   10.15141
H3B'  4    0.342864    0.416034   -1.179443    11.00000   10.15508
AFIX   0
C4'   1    0.244946    0.394739   -1.241394    11.00000    0.13943    0.14244 =
         0.16505    0.02880   -0.03024   -0.01647
AFIX  23
H4A'  4    0.203180    0.406632   -1.190270    11.00000   10.15604
H4B'  4    0.223882    0.386019   -1.386394    11.00000   10.15887
AFIX   0
C5'   1    0.251129    0.377590   -1.060452    11.00000    0.15056    0.10307 =
         0.15461    0.00002   -0.02999    0.04617
AFIX  23
H5A'  4    0.196080    0.373383   -1.008558    11.00000    0.22860
H5B'  4    0.277277    0.385785   -0.920238    11.00000    0.21003
AFIX   0
C6'   1    0.291910    0.355054   -1.101128    11.00000    0.11834    0.12765 =
         0.09889    0.00892   -0.01183    0.01698
AFIX  13
HA6'  4    0.346031    0.359305   -1.166362    11.00000    0.11855
AFIX   0
O6'   3    0.249483    0.342017   -1.292604    11.00000    0.15760    0.15748 =
         0.14929    0.00581   -0.00836    0.02359
AFIX  87
H6'   4    0.275659    0.329431   -1.333650    11.00000   10.15318
AFIX   0
C7'   1    0.304768    0.337491   -0.880002    11.00000    0.09339    0.10096 =
         0.08766    0.00183   -0.01546    0.02245
AFIX  23
H7A'  4    0.328999    0.347002   -0.744741    11.00000   10.08430
H7B'  4    0.252120    0.331348   -0.823913    11.00000   10.08558
AFIX   0
C8'   1    0.357453    0.315767   -0.937727    11.00000    0.06874    0.07176 =
         0.05474    0.00276    0.00138   -0.00350
O8'   3    0.375804    0.309559   -1.143726    11.00000    0.10984    0.10635 =
         0.07446    0.00878    0.00364    0.01770
C1"   1    0.512501    0.385712   -0.784654    11.00000    0.09124    0.14987 =
         0.13697    0.05537    0.00935    0.00960
O1"   3    0.456526    0.376286   -0.885458    11.00000    0.14236    0.26093 =
         0.23720    0.08665   -0.03771   -0.01728
C2"   1    0.544637    0.404637   -0.904524    11.00000    0.17663    0.18978 =
         0.16739    0.02720   -0.00031    0.02438
AFIX  33
H2A"  4    0.589694    0.411280   -0.810973    11.00000   10.15792
H2B"  4    0.563623    0.398996   -1.064002    11.00000   10.15201
H2C"  4    0.504272    0.417578   -0.926913    11.00000   10.15775
AFIX   0
O1#   3    0.222876    0.275629   -0.815628    11.00000    0.06760    0.08074 =
         0.06401    0.00090   -0.00523   -0.00163
C1#   1    0.254455    0.263653   -0.981085    11.00000    0.05437    0.06344 =
         0.04701    0.00434    0.00576   -0.00324
C2#   1    0.214455    0.257324   -1.216937    11.00000    0.05809    0.09298 =
         0.05742    0.01405   -0.00441   -0.00068
AFIX  33
H2A#  4    0.251311    0.247752   -1.318783    11.00000   10.06529
H2B#  4    0.166361    0.247504   -1.184504    11.00000   10.07699
H2C#  4    0.199506    0.272575   -1.301922    11.00000   10.07374
AFIX   0
OW    3    0.353944    0.178108   -0.327005    11.00000    0.08418    0.06406 =
         0.07475   -0.00033    0.01929    0.00207
RESI 1 ETO
PART 1
C1W   1    0.614716    0.467462    1.823135    10.30000    0.09643    0.27145 =
         0.14399   -0.06528    0.04513    0.00766
C2W   1    0.627420    0.482706    1.598802    10.30000    0.05384    0.16985 =
         0.23521   -0.01761   -0.01629    0.02181
O1W   3    0.608998    0.481450    2.041752    10.30000    0.09857    0.15820 =
         0.29910   -0.02913   -0.01700   -0.04710
PART 2
C1X   1    0.606271    0.490038    1.764396    10.30000    0.08718    0.20162 =
         0.34833    0.18137    0.01042    0.01986
C2X   1    0.581350    0.483517    1.516916    10.30000    0.11084    0.20940 =
         0.30049    0.02577   -0.02806    0.05621
O1X   3    0.590543    0.471584    1.931458    10.30000    0.12588    0.12680 =
         0.24911    0.03266    0.00484   -0.03125
PART 0
HKLF 4


REM  floc_a.res in P2(1)2(1)2
REM wR2 = 0.2036, GooF = S = 1.535, Restrained GooF = 1.534 for all data
REM R1 = 0.0838 for 2986 Fo > 4sig(Fo) and 0.0954 for all 3646 data
REM 668 parameters refined using 13 restraints

END

WGHT      0.1690      1.6800

REM Highest difference peak  0.364,  deepest hole -0.323,  1-sigma level  0.081
Q1    1   0.5461  0.2601 -0.4375  11.00000  0.05    0.36
Q2    1   0.5112  0.2355 -0.6441  11.00000  0.05    0.36
Q3    1   0.5385  0.2569 -0.6071  11.00000  0.05    0.32
Q4    1   0.7217  0.2758 -0.1612  11.00000  0.05    0.31
Q5    1   0.4942  0.3619 -0.7196  11.00000  0.05    0.31
Q6    1   0.5225  0.2706 -0.4999  11.00000  0.05    0.29
Q7    1   0.1917  0.3658 -0.8861  11.00000  0.05    0.29
Q8    1   0.7220  0.2953 -0.1633  11.00000  0.05    0.29
Q9    1   0.3035  0.1995 -0.8414  11.00000  0.05    0.28
Q10   1   0.2342  0.2624 -1.2751  11.00000  0.05    0.28
;
_shelx_res_checksum   47993

_shelx_hkl_file
;
   0   0   1   31.33    3.69
   0   0   2    8.26    0.85
   0   0   3    1.44    0.26
   0   0   4  113.83   10.13
   0   1   1   17.50    1.45
   0   1   2   22.12    1.15
   0   1   3   43.33    2.03
   0   1   4    4.93    1.34
   0   2   0 9999.00  854.53
   0   2   1   53.68    3.67
   0   2   2    3.93    0.30
   0   2   3    1.50    0.20
   0   2   4    2.37    0.40
   0   3   1   27.33    1.73
   0   3   2   51.72    2.74
   0   3   3   39.13    2.01
   0   3   4    0.12    0.02
   0   4   0  443.06   17.16
   0   4   1    1.67    0.12
   0   4   2    2.48    0.19
   0   4   3    8.41    0.56
   0   4   4  148.12   10.62
   0   5   1  356.02   20.82
   0   5   2    9.76    0.80
   0   5   3   36.29    1.86
   0   5   4   21.99    2.23
   0   6   0    1.44    0.12
   0   6   1 2083.21  122.71
   0   6   2   33.79    2.09
   0   6   3  101.46    4.91
   0   6   4  190.98   11.70
   0   6   5    4.73    1.03
   0   7   1  925.96   48.42
   0   7   2    0.15    0.15
   0   7   3  143.63    8.61
   0   7   4   90.16    5.60
   0   7   5   12.67    1.97
   0   8   0  886.95   52.35
   0   8   1  114.11    6.03
   0   8   2    0.82    0.22
   0   8   3   44.18    3.24
   0   8   4   59.77    4.66
   0   8   5    4.14    0.67
   0   9   1  150.00    6.68
   0   9   2    2.42    0.55
   0   9   3  153.00    9.21
   0   9   4   83.11    6.20
   0   9   5    5.54    1.21
   0  10   0   24.16    1.81
   0  10   1    0.13    0.03
   0  10   2   89.43    4.73
   0  10   3  104.85    6.31
   0  10   4    1.66    0.33
   0  10   5    5.82    1.15
   0  11   1   43.27    2.26
   0  11   2   10.64    0.47
   0  11   3  120.92    7.20
   0  11   4   11.25    1.44
   0  11   5    6.39    1.17
   0  12   0   35.14    2.28
   0  12   1  128.20    6.07
   0  12   2  125.05    6.60
   0  12   3    7.97    0.65
   0  12   4    0.25    0.30
   0  12   5   22.60    2.99
   0  13   1   59.27    2.77
   0  13   2  757.18   36.37
   0  13   3    8.65    0.63
   0  13   4    8.52    0.97
   0  13   5   10.75    1.51
   0  14   0    1.30    0.40
   0  14   1  287.86   12.86
   0  14   2    4.65    0.33
   0  14   3   54.06    4.25
   0  14   4    3.75    0.52
   0  14   5    4.67    0.83
   0  15   1   43.84    2.46
   0  15   2    3.69    0.46
   0  15   3    1.19    0.31
   0  15   4    9.17    1.05
   0  15   5    0.72    0.83
   0  16   0    4.19    0.72
   0  16   1    0.04    0.01
   0  16   2  133.07    7.99
   0  16   3  128.08    7.70
   0  16   4    5.63    0.73
   0  16   5    0.49    0.64
   0  17   1   82.87    3.87
   0  17   2   56.63    3.19
   0  17   3    4.42    0.85
   0  17   4    0.13    0.15
   0  17   5    0.88    0.56
   0  18   0   26.68    2.10
   0  18   1   17.34    0.96
   0  18   2  125.05    6.17
   0  18   3   39.37    2.42
   0  18   4   10.58    1.21
   0  18   5    0.80    0.87
   0  19   1   77.60    3.54
   0  19   2   92.86    5.56
   0  19   3    1.19    0.32
   0  19   4    0.47    0.33
   0  19   5    2.16    2.77
   0  20   0   22.02    2.33
   0  20   1   15.74    0.88
   0  20   2   34.33    1.88
   0  20   3    5.57    0.48
   0  20   4   18.64    2.05
   0  20   5    0.44    0.42
   0  21   1  131.74    6.48
   0  21   2   13.99    0.86
   0  21   3    7.54    0.60
   0  21   4    4.03    0.62
   0  22   0  199.76   11.97
   0  22   1   33.94    2.02
   0  22   2   14.52    0.88
   0  22   3    0.84    0.35
   0  22   4    9.21    1.17
   0  22   5    0.21    0.28
   0  23   1  175.18   10.36
   0  23   2    1.99    0.33
   0  23   3   26.61    1.52
   0  23   4    2.10    2.20
   0  23   5    5.51    0.88
   0  24   0   99.45    6.19
   0  24   1   77.71    3.62
   0  24   2   24.79    1.53
   0  24   3   18.81    1.11
   0  24   4    4.64    0.54
   0  24   5    0.18    0.25
   0  25   1    5.51    0.45
   0  25   2   19.37    1.36
   0  25   3   41.99    2.24
   0  25   4    0.57    0.40
   0  25   5    1.70    0.95
   0  26   0 2499.75  216.20
   0  26   1   55.55    2.73
   0  26   2   21.10    1.24
   0  26   3    7.52    0.54
   0  26   4   12.10    1.63
   0  26   5    0.23    0.30
   0  27   1   20.21    1.10
   0  27   2   13.70    0.85
   0  27   3   18.81    1.39
   0  27   4    0.16    0.20
   0  27   5    0.70    0.70
   0  28   0   25.37    2.12
   0  28   1   16.60    0.94
   0  28   2    1.91    0.68
   0  28   3    5.89    0.84
   0  28   4    6.89    1.01
   0  28   5    1.41    0.90
   0  29   1   12.72    0.92
   0  29   2   11.09    0.77
   0  29   3    6.04    0.76
   0  29   4    0.46    0.41
   0  29   5    5.19    1.17
   0  30   0  208.56   12.60
   0  30   1   32.86    1.66
   0  30   2   23.46    1.37
   0  30   3    5.69    0.48
   0  30   4    3.78    0.70
   0  30   5    4.93    1.17
   0  31   1   18.05    0.98
   0  31   2    0.16    0.21
   0  31   3   17.12    1.17
   0  31   4    3.85    0.73
   0  31   5    1.87    2.54
   0  32   0  225.19   13.48
   0  32   1  144.24    6.63
   0  32   2    0.95    0.50
   0  32   3    6.99    0.71
   0  32   4    6.92    4.42
   0  32   5    2.06    2.80
   0  33   1    8.34    0.63
   0  33   2    2.96    0.49
   0  33   3   19.65    1.54
   0  33   4    2.87    0.65
   0  34   0    6.23    0.67
   0  34   1    8.71    0.64
   0  34   2    1.55    0.48
   0  34   3   79.41    4.23
   0  34   4   14.72    1.97
   0  35   1    0.30    0.33
   0  35   2   13.76    1.07
   0  35   3    0.03    0.00
   0  35   4    0.14    0.19
   0  36   0    1.45    0.56
   0  36   1   13.33    0.89
   0  36   2    3.15    0.70
   0  36   3    3.58    0.56
   0  36   4    0.75    1.02
   0  37   1    2.29    0.45
   0  37   2    4.72    0.49
   0  37   3   22.42    2.37
   0  37   4    1.07    1.34
   0  38   0    9.84    1.61
   0  38   1   11.78    0.97
   0  38   2  130.41    6.59
   0  38   3    0.58    0.44
   0  38   4    0.63    0.87
   0  39   1    8.41    0.74
   0  39   2    0.23    0.26
   0  39   3   17.34    1.50
   0  40   0    0.66    0.60
   0  40   1    0.59    0.55
   0  40   2    6.81    0.57
   0  40   3    0.16    0.20
   0  41   1   13.05    1.02
   0  41   2    3.70    0.54
   0  41   3    0.54    0.59
   0  42   0   46.69    3.51
   0  42   1    0.21    0.25
   0  42   2   30.66    2.13
   0  42   3    1.89    0.85
   0  43   1   14.97    1.09
   0  43   2    8.58    0.85
   0  43   3   19.71    2.56
   0  44   0   99.66    7.17
   0  44   1   23.59    1.50
   0  44   2    9.29    0.86
   0  44   3    0.65    0.79
   0  45   1   99.14    5.49
   0  45   2    2.66    0.92
   0  45   3    0.38    0.53
   0  46   0   64.21    4.83
   0  46   1   45.13    2.87
   0  46   2    1.73    0.98
   0  46   3    0.33    0.46
   0  47   1    2.76    0.60
   0  47   2    0.33    0.41
   0  47   3    0.83    0.97
   0  48   0   43.33    3.97
   0  48   1   26.67    1.92
   0  48   2    0.45    0.51
   0  49   1    0.45    0.50
   0  49   2    0.46    0.52
   0  50   0   42.32    3.84
   0  50   1    5.10    0.84
   0  50   2    1.63    0.90
   0  51   1    4.73    0.87
   0  51   2    0.28    0.34
   0  52   0  109.76   14.52
   0  52   1    0.88    0.76
   0  52   2    7.09    1.09
   0  53   1    5.57    1.88
   0  53   2    0.17    0.24
   0  54   0   25.69    3.58
   0  54   1    0.34    0.46
   0  55   1    1.61    1.40
   0  56   1    0.50    0.63
   1   0   1  208.01   12.21
   1   0   2   16.91    1.06
   1   0   3    4.75    0.45
   1   0   4   34.76    3.48
   1   1   1  317.12   13.28
   1   1   2  121.77    4.96
   1   1   3   18.26    0.82
   1   1   4   28.84    1.86
   1   2   1  121.01    5.31
   1   2   2   90.28    4.02
   1   2   3   24.21    1.01
   1   2   4    3.13    0.34
   1   2   5    4.43    4.00
   1   3   0  804.12   66.74
   1   3   1 1240.60   51.07
   1   3   2    3.75    0.22
   1   3   3   32.90    1.55
   1   3   4   76.69    3.82
   1   3   5    7.12    5.68
   1   4   0   82.50    5.53
   1   4   1  120.36    7.04
   1   4   2  147.50    6.08
   1   4   3   82.06    3.25
   1   4   4   15.27    0.85
   1   4   5   11.09    7.52
   1   5   0  150.42    5.63
   1   5   1 1230.68   45.46
   1   5   2   31.01    1.43
   1   5   3   35.14    1.60
   1   5   4   22.06    1.14
   1   5   5    5.28    4.63
   1   6   0    9.17    0.54
   1   6   1  100.97    3.53
   1   6   2   46.95    2.37
   1   6   3   10.17    0.57
   1   6   4    2.89    0.39
   1   6   5    5.82    4.95
   1   7   0   35.12    2.54
   1   7   1  935.75   36.50
   1   7   2    3.83    0.26
   1   7   3  111.65    5.02
   1   7   4    2.31    0.27
   1   8   0  299.62   15.55
   1   8   1 1089.58   40.24
   1   8   2    7.77    0.34
   1   8   3  122.48    6.11
   1   8   4    7.65    0.53
   1   8   5    3.18    0.66
   1   9   0   29.54    1.57
   1   9   1  218.65    8.08
   1   9   2   32.38    1.39
   1   9   3  101.07    4.64
   1   9   4   11.91    0.75
   1   9   5    5.88    0.75
   1  10   0   42.07    2.08
   1  10   1  180.83    5.87
   1  10   2   37.70    1.78
   1  10   3   12.53    0.65
   1  10   4   12.23    0.81
   1  10   5    4.84    0.54
   1  11   0   60.36    2.94
   1  11   1   23.09    0.86
   1  11   2   80.45    3.22
   1  11   3   83.23    3.63
   1  11   4   12.05    0.89
   1  11   5    0.33    0.27
   1  12   0  452.87   19.93
   1  12   1  117.70    4.04
   1  12   2   62.88    2.95
   1  12   3   52.00    2.41
   1  12   4    7.82    0.61
   1  12   5    3.80    0.58
   1  13   0  140.31    6.23
   1  13   1  249.50    8.11
   1  13   2   36.37    1.55
   1  13   3  160.55    7.97
   1  13   4   26.81    1.79
   1  13   5    2.70    0.46
   1  14   0  311.05   14.94
   1  14   1  129.10    4.23
   1  14   2  524.01   19.39
   1  14   3   80.45    4.37
   1  14   4   13.28    1.03
   1  14   5   10.96    1.06
   1  15   0  283.84   12.75
   1  15   1  269.12    9.89
   1  15   2   41.57    1.57
   1  15   3   15.87    1.12
   1  15   4   48.37    2.94
   1  15   5   12.68    1.19
   1  16   0  479.19   21.07
   1  16   1  347.84   12.20
   1  16   2   22.54    0.91
   1  16   3   14.28    0.73
   1  16   4   14.09    1.11
   1  16   5   15.30    1.40
   1  17   0  278.25   12.41
   1  17   1  184.64    6.26
   1  17   2  116.31    4.01
   1  17   3    7.58    0.42
   1  17   4   54.72    3.32
   1  17   5   12.82    1.79
   1  18   0   38.41    2.23
   1  18   1  291.24    9.20
   1  18   2   26.87    1.20
   1  18   3   21.04    1.06
   1  18   4    7.02    0.54
   1  18   5    9.33    1.33
   1  19   0   41.33    2.97
   1  19   1  135.59    4.33
   1  19   2   84.05    3.41
   1  19   3   26.48    1.32
   1  19   4   21.16    1.30
   1  19   5    5.33    0.65
   1  20   0   14.38    0.83
   1  20   1   69.88    2.47
   1  20   2   14.82    0.69
   1  20   3    3.16    0.27
   1  20   4    4.28    0.48
   1  20   5    4.06    0.88
   1  21   0  607.58   26.88
   1  21   1    8.01    0.47
   1  21   2   32.84    1.23
   1  21   3    1.71    0.17
   1  21   4    3.80    0.38
   1  21   5    0.73    0.42
   1  22   0   73.79    3.45
   1  22   1  154.75    5.91
   1  22   2   14.23    0.63
   1  22   3   13.70    0.71
   1  22   4    2.70    0.42
   1  22   5    4.24    0.66
   1  23   0  740.68   32.83
   1  23   1   34.46    1.66
   1  23   2    6.04    0.49
   1  23   3    4.32    0.32
   1  23   4    0.73    0.31
   1  23   5    1.75    0.53
   1  24   0    2.51    0.35
   1  24   1   76.80    2.70
   1  24   2   13.28    0.56
   1  24   3   14.13    0.68
   1  24   4    2.33    0.24
   1  24   5    2.56    0.38
   1  25   0   53.77    2.63
   1  25   1  115.07    3.85
   1  25   2    4.90    0.34
   1  25   3    5.97    0.41
   1  25   4   18.42    1.10
   1  25   5    8.30    1.00
   1  26   0   33.71    2.31
   1  26   1   47.39    1.68
   1  26   2   43.58    1.69
   1  26   3   21.16    1.00
   1  26   4    3.71    0.35
   1  26   5    0.62    0.44
   1  27   0  135.44    7.17
   1  27   1   57.31    1.94
   1  27   2    9.99    0.51
   1  27   3    5.28    0.50
   1  27   4    1.52    0.33
   1  27   5    7.16    0.96
   1  28   0  166.30    7.61
   1  28   1   50.71    1.83
   1  28   2    7.97    0.43
   1  28   3    4.32    0.40
   1  28   4    7.58    0.74
   1  28   5    0.66    0.45
   1  29   0   74.24    3.43
   1  29   1   16.81    0.79
   1  29   2   22.36    0.91
   1  29   3    2.59    0.27
   1  29   4   13.75    1.14
   1  29   5    2.50    0.39
   1  30   0    2.77    0.22
   1  30   1   36.60    1.47
   1  30   2   20.87    0.94
   1  30   3    7.19    0.55
   1  30   4    0.17    0.15
   1  30   5   10.61    1.13
   1  31   0   13.42    0.80
   1  31   1  149.22    5.17
   1  31   2   16.70    0.94
   1  31   3    5.07    0.46
   1  31   4    9.02    0.89
   1  31   5    0.85    0.77
   1  32   0    3.27    0.39
   1  32   1    0.20    0.15
   1  32   2   47.66    2.04
   1  32   3    1.42    0.28
   1  32   4    1.66    0.36
   1  32   5    1.53    1.44
   1  33   0    0.15    0.18
   1  33   1   96.61    3.41
   1  33   2   32.59    1.37
   1  33   3   33.22    1.67
   1  33   4    1.38    0.35
   1  33   5    0.93    0.91
   1  34   0    5.76    0.49
   1  34   1   64.93    2.38
   1  34   2    4.93    0.40
   1  34   3    4.93    0.43
   1  34   4   10.13    0.98
   1  35   0    0.26    0.27
   1  35   1   21.45    1.16
   1  35   2   15.05    0.70
   1  35   3   50.62    2.10
   1  35   4    1.83    0.40
   1  36   0   75.91    3.91
   1  36   1   52.00    1.94
   1  36   2   45.03    1.93
   1  36   3    9.68    0.60
   1  36   4    4.79    3.72
   1  37   0    0.17    0.21
   1  37   1    8.61    0.39
   1  37   2   29.88    1.44
   1  37   3    5.14    0.38
   1  37   4    0.94    0.83
   1  38   0   64.83    5.06
   1  38   1    7.82    0.54
   1  38   2   32.24    1.38
   1  38   3    8.34    0.59
   1  38   4    0.84    0.75
   1  39   0    8.15    0.73
   1  39   1    3.20    0.39
   1  39   2   25.62    1.17
   1  39   3   34.31    1.58
   1  40   0    9.48    0.83
   1  40   1    2.37    0.22
   1  40   2   62.10    2.43
   1  40   3   22.54    1.16
   1  41   0   38.81    2.56
   1  41   1    1.79    0.23
   1  41   2    3.34    0.38
   1  41   3   13.14    1.02
   1  42   0    1.16    0.58
   1  42   1   25.75    1.11
   1  42   2    9.29    0.72
   1  42   3    0.72    0.54
   1  43   0   12.36    1.37
   1  43   1    2.61    0.35
   1  43   2   27.88    1.36
   1  43   3    6.75    0.87
   1  44   0    0.71    0.53
   1  44   1   48.72    1.97
   1  44   2    6.10    0.48
   1  44   3    2.39    0.97
   1  45   0    0.66    0.53
   1  45   1    1.45    0.37
   1  45   2    5.97    0.63
   1  45   3    6.26    2.09
   1  46   0    0.24    0.29
   1  46   1    9.05    0.62
   1  46   2    4.48    0.57
   1  46   3    1.76    1.07
   1  47   0    1.08    0.57
   1  47   1    6.07    0.47
   1  47   2    1.75    0.47
   1  47   3    0.84    0.77
   1  48   0    0.88    0.91
   1  48   1   10.87    0.76
   1  48   2    1.57    0.48
   1  49   0    8.29    0.66
   1  49   1   12.00    0.80
   1  49   2    2.53    0.55
   1  50   0    0.61    0.71
   1  50   1    4.96    0.57
   1  50   2    0.80    0.42
   1  51   0    7.16    2.03
   1  51   1    0.72    0.41
   1  51   2    0.35    0.27
   1  52   0    0.77    0.83
   1  52   1    0.52    0.36
   1  52   2    0.36    0.29
   1  53   0    1.35    1.15
   1  53   1    1.82    1.02
   1  53   2    0.34    0.29
   1  54   0    1.96    2.23
   1  54   1    1.53    0.95
   1  54   2    0.65    0.48
   1  55   1    3.46    1.12
   1  56   1    0.40    0.37
   2   0   0  238.47   19.81
   2   0   1 2572.50  137.16
   2   0   2   30.51    2.13
   2   0   3  124.91    7.31
   2   0   4    7.29    0.69
   2   0   5    1.92    2.61
   2   1   0   77.51    4.57
   2   1   1  155.39   10.56
   2   1   2   18.31    0.93
   2   1   3  149.37    7.21
   2   1   4   44.95    2.15
   2   1   5    6.10    4.47
   2   2   0   63.07    4.36
   2   2   1 2976.69  123.91
   2   2   2   64.93    2.69
   2   2   3   74.24    3.32
   2   2   4   12.00    0.98
   2   2   5    4.27    3.58
   2   3   0    5.79    0.49
   2   3   1  247.07   11.90
   2   3   2   16.39    0.83
   2   3   3  109.50    5.77
   2   3   4   12.50    0.86
   2   3   5    4.24    3.54
   2   4   0   57.57    2.60
   2   4   1 1173.14   56.07
   2   4   2   37.86    1.74
   2   4   3   56.06    2.98
   2   4   4    0.27    0.14
   2   4   5   14.77    6.80
   2   5   0  239.86   13.91
   2   5   1  487.65   21.53
   2   5   2   88.82    4.23
   2   5   3   26.54    1.45
   2   5   4    6.82    0.47
   2   5   5   10.21    1.78
   2   6   0    4.81    0.42
   2   6   1    8.23    0.53
   2   6   2    4.26    0.25
   2   6   3   55.67    2.68
   2   6   4   25.30    1.55
   2   6   5   10.75    4.42
   2   7   0  185.55   10.84
   2   7   1  369.70   16.32
   2   7   2   78.27    3.29
   2   7   3  127.65    5.65
   2   7   4   14.33    1.12
   2   7   5   13.37    4.97
   2   8   0   79.06    4.63
   2   8   1  773.15   29.97
   2   8   2   63.60    3.07
   2   8   3  153.80    7.48
   2   8   4   12.22    0.83
   2   8   5   18.04    5.18
   2   9   0  208.19   12.22
   2   9   1   54.72    2.09
   2   9   2   38.64    2.64
   2   9   3  111.25    5.41
   2   9   4   23.09    1.23
   2   9   5    0.63    0.36
   2  10   0  133.13    7.75
   2  10   1  280.61   10.32
   2  10   2   71.94    3.81
   2  10   3   17.66    0.92
   2  10   4   17.50    0.97
   2  10   5    3.68    1.65
   2  11   0   25.11    1.48
   2  11   1   19.15    0.79
   2  11   2  212.47   11.04
   2  11   3   65.35    3.42
   2  11   4   15.12    0.90
   2  11   5    2.23    0.44
   2  12   0  260.77   15.33
   2  12   1   81.14    3.01
   2  12   2  433.43   19.23
   2  12   3   10.50    0.71
   2  12   4   52.84    2.70
   2  12   5    2.45    0.48
   2  13   0    7.62    0.64
   2  13   1   71.18    2.71
   2  13   2  215.66    8.86
   2  13   3   25.88    1.44
   2  13   4    9.05    0.62
   2  13   5    0.61    0.35
   2  14   0    5.76    0.43
   2  14   1   18.93    0.74
   2  14   2   84.76    3.31
   2  14   3   10.17    0.57
   2  14   4   28.91    1.59
   2  14   5    2.83    0.47
   2  15   0 1107.10   57.77
   2  15   1  116.73    4.57
   2  15   2   18.51    0.76
   2  15   3   35.29    1.68
   2  15   4    8.94    0.61
   2  15   5    0.30    0.24
   2  16   0   53.49    2.72
   2  16   1   49.53    1.81
   2  16   2  368.48   13.55
   2  16   3   77.59    3.84
   2  16   4    9.88    0.65
   2  16   5    3.37    0.66
   2  17   0  290.58   17.06
   2  17   1  230.03    8.17
   2  17   2   16.10    0.77
   2  17   3   33.86    1.64
   2  17   4    5.73    0.43
   2  17   5    0.98    0.42
   2  18   0  113.01    7.78
   2  18   1  200.31    7.81
   2  18   2   11.88    0.57
   2  18   3   36.06    1.77
   2  18   4   17.50    1.07
   2  18   5    1.45    0.42
   2  19   0    7.50    0.63
   2  19   1  164.48    6.91
   2  19   2    8.15    0.48
   2  19   3   16.86    0.90
   2  19   4    4.59    0.38
   2  19   5    0.83    0.40
   2  20   0   72.70    3.61
   2  20   1  255.41    9.02
   2  20   2   48.28    2.05
   2  20   3    3.07    0.36
   2  20   4    8.79    0.61
   2  20   5    3.26    0.53
   2  21   0   89.43    4.37
   2  21   1  173.66    6.09
   2  21   2    3.49    0.24
   2  21   3    3.30    0.37
   2  21   4    2.47    0.30
   2  21   5    0.98    0.47
   2  22   0   39.89    2.04
   2  22   1  163.49    7.22
   2  22   2    9.02    0.55
   2  22   3   37.54    1.81
   2  22   4    0.33    0.24
   2  22   5    3.04    0.41
   2  23   0    5.09    0.32
   2  23   1   55.58    2.10
   2  23   2    5.01    0.27
   2  23   3    3.98    0.33
   2  23   4    5.73    0.52
   2  23   5    2.18    0.53
   2  24   0    6.15    2.66
   2  24   1   46.34    1.75
   2  24   2    3.85    0.25
   2  24   3    8.26    0.48
   2  24   4    3.34    0.35
   2  24   5    0.37    0.31
   2  25   0  295.19   15.65
   2  25   1    3.66    0.32
   2  25   2    1.35    0.25
   2  25   3   11.69    0.66
   2  25   4   11.69    0.79
   2  25   5    3.11    0.68
   2  26   0    2.12    0.36
   2  26   1   90.28    3.29
   2  26   2   17.12    0.80
   2  26   3    0.29    0.24
   2  26   4    1.96    0.29
   2  26   5    3.30    0.70
   2  27   0   11.61    0.74
   2  27   1   20.83    1.04
   2  27   2    7.54    0.39
   2  27   3    5.42    0.42
   2  27   4   15.44    1.11
   2  27   5    5.42    0.84
   2  28   0   22.65    1.30
   2  28   1   22.97    0.92
   2  28   2    2.05    0.24
   2  28   3    0.86    0.31
   2  28   4    8.79    0.76
   2  28   5    7.58    0.99
   2  29   0   10.54    0.71
   2  29   1   50.99    2.02
   2  29   2   12.41    0.63
   2  29   3   14.43    0.78
   2  29   4    4.51    0.52
   2  29   5    1.30    0.66
   2  30   0   17.31    1.00
   2  30   1   78.57    3.02
   2  30   2    1.71    0.25
   2  30   3    0.75    0.08
   2  30   4    5.67    0.61
   2  30   5    1.96    1.51
   2  31   0    4.48    0.41
   2  31   1   17.71    0.76
   2  31   2    4.21    0.40
   2  31   3    6.49    0.59
   2  31   4   27.81    2.03
   2  31   5    1.70    0.95
   2  32   0    8.94    0.61
   2  32   1   25.75    1.04
   2  32   2    1.76    0.24
   2  32   3   17.28    1.07
   2  32   4    0.90    0.33
   2  32   5    1.12    0.95
   2  33   0    2.98    0.35
   2  33   1   14.02    0.65
   2  33   2    7.02    0.44
   2  33   3    0.73    0.09
   2  33   4   11.43    1.00
   2  33   5    0.93    0.83
   2  34   0    0.13    0.16
   2  34   1   49.17    2.25
   2  34   2    2.31    0.22
   2  34   3   43.65    2.02
   2  34   4    0.28    0.22
   2  35   0    1.60    0.23
   2  35   1   54.91    2.09
   2  35   2   19.03    0.90
   2  35   3    9.52    0.59
   2  35   4    1.09    0.62
   2  36   0    0.71    0.38
   2  36   1    6.52    0.43
   2  36   2   36.60    1.71
   2  36   3    5.29    0.39
   2  36   4    0.48    0.39
   2  37   0    3.44    0.50
   2  37   1   12.68    0.64
   2  37   2   33.58    1.37
   2  37   3    3.39    0.35
   2  37   4    1.08    0.92
   2  38   0    2.63    0.67
   2  38   1    9.92    0.50
   2  38   2   35.68    1.46
   2  38   3    3.83    0.32
   2  39   0   16.65    1.15
   2  39   1    4.24    0.42
   2  39   2   89.31    3.40
   2  39   3    1.92    0.23
   2  40   0   32.46    2.27
   2  40   1    4.76    0.48
   2  40   2   13.28    0.75
   2  40   3   22.42    1.46
   2  41   0   38.41    2.15
   2  41   1    6.82    0.54
   2  41   2    5.57    0.45
   2  41   3    0.98    0.74
   2  42   0   36.29    2.40
   2  42   1   10.13    0.57
   2  42   2   21.75    1.00
   2  42   3   26.74    2.12
   2  43   0   16.49    1.30
   2  43   1   14.72    0.74
   2  43   2   26.87    1.33
   2  43   3    8.30    1.26
   2  44   0   20.34    1.33
   2  44   1   99.88    3.94
   2  44   2    0.56    0.35
   2  44   3   16.63    1.56
   2  45   0   21.10    1.36
   2  45   1   12.45    0.65
   2  45   2    2.31    0.47
   2  45   3    2.10    1.15
   2  46   0   11.35    0.99
   2  46   1   28.08    1.29
   2  46   2    3.11    0.52
   2  46   3    8.47    2.20
   2  47   0   36.91    2.18
   2  47   1   12.68    0.69
   2  47   2    3.25    0.51
   2  47   3    0.95    0.74
   2  48   0    5.63    0.64
   2  48   1    1.97    0.28
   2  48   2    3.70    0.57
   2  48   3    2.80    2.36
   2  49   0   20.57    1.40
   2  49   1    2.37    0.45
   2  49   2    4.67    0.67
   2  49   3    1.63    1.18
   2  50   0    9.13    1.05
   2  50   1   17.77    1.14
   2  50   2    3.02    0.54
   2  51   0    0.48    0.58
   2  51   1    4.56    0.55
   2  51   2    0.40    0.29
   2  52   0    1.28    1.07
   2  52   1   17.98    1.52
   2  52   2    1.73    0.51
   2  53   0    2.45    1.19
   2  53   1    3.70    1.19
   2  53   2    1.45    0.60
   2  54   0    0.49    0.61
   2  54   1    2.03    1.02
   2  54   2    0.78    0.66
   2  55   1    1.73    0.93
   2  55   2    3.58    1.26
   2  56   1    0.78    0.70
   3   0   1  737.50   43.50
   3   0   2    0.93    0.07
   3   0   3    4.98    0.46
   3   0   4   18.04    1.14
   3   1   0   14.85    0.92
   3   1   1 1856.56   68.56
   3   1   2    8.56    0.41
   3   1   3  188.15    7.74
   3   1   4   20.23    1.15
   3   1   5   16.86    7.53
   3   2   0   17.93    1.58
   3   2   1  467.26   22.46
   3   2   2   67.33    2.53
   3   2   3    1.66    0.12
   3   2   4   40.91    2.22
   3   2   5    4.16    3.38
   3   3   0 1212.29   64.33
   3   3   1 1090.85   45.35
   3   3   2   59.97    2.58
   3   3   3   45.04    2.24
   3   3   4    8.71    0.68
   3   3   5   16.18    2.74
   3   4   0  131.00    6.84
   3   4   1 2412.00  100.20
   3   4   2   33.86    1.49
   3   4   3   25.62    1.43
   3   4   4   13.85    1.00
   3   4   5    4.16    2.80
   3   5   0  149.69    7.85
   3   5   1  738.23   30.33
   3   5   2   25.38    1.20
   3   5   3  143.63    6.92
   3   5   4    4.84    0.37
   3   5   5   10.37    1.20
   3   6   0  193.07   11.27
   3   6   1  346.17   14.32
   3   6   2   41.17    1.91
   3   6   3   55.58    2.68
   3   6   4   39.94    2.11
   3   6   5   12.41    1.72
   3   7   0    2.84    0.23
   3   7   1  199.04    8.33
   3   7   2   62.24    2.82
   3   7   3    3.95    0.27
   3   7   4   15.98    1.03
   3   7   5    3.18    0.60
   3   8   0   27.35    1.62
   3   8   1  347.12   14.34
   3   8   2   33.63    1.53
   3   8   3    9.21    0.70
   3   8   4   20.00    1.26
   3   8   5    1.33    1.26
   3   9   0  879.33   51.48
   3   9   1  316.51   12.33
   3   9   2  172.14    7.58
   3   9   3    6.40    0.60
   3   9   4   28.49    1.58
   3   9   5    1.53    0.41
   3  10   0  334.21   19.44
   3  10   1   92.00    3.82
   3  10   2   44.86    2.23
   3  10   3   34.69    2.65
   3  10   4    6.89    0.47
   3  10   5    5.06    0.81
   3  11   0   61.87    3.65
   3  11   1  132.33    5.90
   3  11   2  148.77    6.52
   3  11   3   63.19    3.06
   3  11   4    5.67    0.43
   3  11   5    1.19    0.38
   3  12   0  100.41    5.88
   3  12   1  180.91    7.98
   3  12   2   39.24    1.87
   3  12   3    9.17    0.54
   3  12   4    7.26    0.52
   3  12   5    5.19    1.11
   3  13   0  441.75   25.89
   3  13   1   49.24    2.34
   3  13   2  198.32    8.85
   3  13   3    6.92    0.44
   3  13   4    7.72    0.53
   3  13   5    3.05    0.49
   3  14   0 1052.21   61.60
   3  14   1  204.51    8.44
   3  14   2   40.88    1.93
   3  14   3   11.00    0.68
   3  14   4   19.65    1.19
   3  14   5    6.89    0.94
   3  15   0  223.08   15.14
   3  15   1   54.53    2.08
   3  15   2  214.91    8.46
   3  15   3   21.28    1.36
   3  15   4    7.30    0.52
   3  15   5    2.89    0.52
   3  16   0  385.16   25.94
   3  16   1   42.66    2.01
   3  16   2   78.96    3.31
   3  16   3   50.44    2.46
   3  16   4   14.57    0.93
   3  16   5    1.96    0.29
   3  17   0    8.98    0.69
   3  17   1   93.40    3.90
   3  17   2   49.53    1.90
   3  17   3   15.83    0.83
   3  17   4    9.29    0.63
   3  17   5    1.89    0.46
   3  18   0  187.97    9.85
   3  18   1   16.05    0.65
   3  18   2   56.54    2.22
   3  18   3   40.83    1.89
   3  18   4    2.08    0.24
   3  18   5    2.27    0.37
   3  19   0   42.24    2.33
   3  19   1   52.93    1.96
   3  19   2   22.12    0.97
   3  19   3   27.21    1.34
   3  19   4   12.05    0.98
   3  19   5    1.11    0.77
   3  20   0    5.60    0.46
   3  20   1  104.60    4.10
   3  20   2    8.19    0.40
   3  20   3    0.77    0.12
   3  20   4    4.62    0.39
   3  20   5    1.16    0.75
   3  21   0   14.67    0.93
   3  21   1   58.78    2.75
   3  21   2    8.01    0.40
   3  21   3   40.83    1.89
   3  21   4    1.53    0.15
   3  21   5    2.08    0.54
   3  22   0  207.27    9.98
   3  22   1   72.15    2.94
   3  22   2   12.05    0.53
   3  22   3    9.64    0.64
   3  22   4   19.94    1.26
   3  22   5    1.70    0.30
   3  23   0 1341.55   70.97
   3  23   1   11.22    0.52
   3  23   2   19.43    0.79
   3  23   3   22.85    1.23
   3  23   4    1.76    0.27
   3  23   5    4.52    0.59
   3  24   0    6.13    0.43
   3  24   1   92.00    3.32
   3  24   2   34.99    1.37
   3  24   3   11.83    0.79
   3  24   4    3.61    0.39
   3  24   5    2.35    0.69
   3  25   0   28.56    1.92
   3  25   1   50.53    1.92
   3  25   2   16.11    0.78
   3  25   3   18.31    0.93
   3  25   4    0.28    0.19
   3  25   5    4.79    0.64
   3  26   0  173.32    8.45
   3  26   1   46.60    1.84
   3  26   2   33.04    1.62
   3  26   3    3.47    0.27
   3  26   4    1.50    0.31
   3  26   5    5.32    0.63
   3  27   0    1.04    0.12
   3  27   1   22.54    0.91
   3  27   2    4.48    0.33
   3  27   3   26.08    1.38
   3  27   4   13.56    0.90
   3  27   5    7.65    1.03
   3  28   0  130.71    6.60
   3  28   1  111.65    4.07
   3  28   2   34.32    1.44
   3  28   3    9.05    0.54
   3  28   4    2.63    0.42
   3  28   5    7.79    1.61
   3  29   0   57.92    2.94
   3  29   1  139.51    5.61
   3  29   2   10.92    0.59
   3  29   3    2.27    0.25
   3  29   4    5.54    0.60
   3  29   5    4.16    1.28
   3  30   0    0.22    0.21
   3  30   1   62.98    2.34
   3  30   2    8.48    0.60
   3  30   3   62.17    2.73
   3  30   4    1.98    0.59
   3  30   5    5.60    1.46
   3  31   0    3.65    0.31
   3  31   1    7.90    0.43
   3  31   2   12.50    0.68
   3  31   3   36.99    1.72
   3  31   4    2.35    0.41
   3  31   5    2.81    2.50
   3  32   0    2.35    0.33
   3  32   1    5.10    0.35
   3  32   2    1.30    0.22
   3  32   3    9.92    0.77
   3  32   4   12.09    1.03
   3  33   0    1.00    0.32
   3  33   1    5.82    0.40
   3  33   2   28.77    1.31
   3  33   3    1.54    0.15
   3  33   4    4.54    0.55
   3  34   0    0.85    0.33
   3  34   1   77.82    3.28
   3  34   2   19.69    0.92
   3  34   3   17.77    0.97
   3  34   4    4.46    0.92
   3  35   0    0.62    0.60
   3  35   1   93.48    3.35
   3  35   2   62.27    2.63
   3  35   3    4.16    0.39
   3  35   4    1.76    0.75
   3  36   0    6.92    0.68
   3  36   1    0.82    0.24
   3  36   2   68.71    2.87
   3  36   3   40.75    1.88
   3  36   4    0.77    0.59
   3  37   0    6.06    0.99
   3  37   1   19.37    0.90
   3  37   2   36.85    1.52
   3  37   3    4.81    0.39
   3  37   4    0.90    0.79
   3  38   0   16.90    1.23
   3  38   1   11.45    0.61
   3  38   2    7.43    0.49
   3  38   3    0.74    0.21
   3  39   0    5.42    0.57
   3  39   1    5.23    0.54
   3  39   2  129.14    5.07
   3  39   3    0.94    0.24
   3  40   0    6.92    0.71
   3  40   1   30.63    1.43
   3  40   2   58.47    2.36
   3  40   3    2.51    0.89
   3  41   0    4.63    0.55
   3  41   1   37.30    1.65
   3  41   2   99.02    3.70
   3  41   3   17.34    1.44
   3  42   0    2.91    0.84
   3  42   1   11.80    0.59
   3  42   2   15.77    0.82
   3  42   3   13.42    1.22
   3  43   0   21.40    1.60
   3  43   1    1.71    0.30
   3  43   2    2.70    0.42
   3  43   3    0.96    0.68
   3  44   0    1.89    0.46
   3  44   1   17.28    0.85
   3  44   2    1.76    0.90
   3  44   3    6.55    1.05
   3  45   0    2.72    0.51
   3  45   1   13.28    0.75
   3  45   2   10.83    0.93
   3  45   3    1.66    1.29
   3  46   0    0.32    0.43
   3  46   1    2.14    0.34
   3  46   2    3.44    0.50
   3  46   3    0.96    0.88
   3  47   0    1.61    0.49
   3  47   1   20.57    1.11
   3  47   2    1.00    0.39
   3  47   3    8.35    3.93
   3  48   0    8.41    0.93
   3  48   1    7.61    0.67
   3  48   2    1.12    0.41
   3  48   3    0.70    0.60
   3  49   0    9.68    1.04
   3  49   1    1.98    0.28
   3  49   2    0.60    0.35
   3  50   0    0.62    0.46
   3  50   1    6.42    0.65
   3  50   2    3.09    0.54
   3  51   0    3.44    1.26
   3  51   1    8.08    0.88
   3  51   2    0.95    0.44
   3  52   0    0.28    0.37
   3  52   1    1.76    0.55
   3  52   2    3.46    0.69
   3  53   0    2.93    1.52
   3  53   1    0.87    0.70
   3  53   2    0.56    0.51
   3  54   0    0.30    0.41
   3  54   1    3.32    1.15
   3  54   2    0.93    0.73
   3  55   1    1.28    1.00
   3  55   2    0.46    0.44
   3  56   1    0.70    0.64
   4   0   0  406.35   34.00
   4   0   1    3.77    0.38
   4   0   2  655.62   44.68
   4   0   3   27.07    2.14
   4   0   5    2.83    3.52
   4   1   0 1950.04  114.46
   4   1   1  688.88   25.60
   4   1   2  364.06   21.54
   4   1   3   25.36    1.16
   4   1   4   13.82    1.12
   4   1   5   12.32    3.38
   4   2   0  810.70   55.17
   4   2   1  330.59   13.76
   4   2   2  442.29   19.70
   4   2   3    8.42    0.53
   4   2   4   30.87    2.14
   4   2   5    3.02    2.01
   4   3   0 2808.16  148.54
   4   3   1  359.66   14.11
   4   3   2  109.96    6.41
   4   3   3   97.74    4.19
   4   3   4   59.67    3.57
   4   3   5    3.75    2.01
   4   4   0 3082.63  181.67
   4   4   1  546.57   21.60
   4   4   2   81.37    3.36
   4   4   3  166.46    6.95
   4   4   4    7.05    0.51
   4   4   5   11.52    2.66
   4   5   0  205.69    9.12
   4   5   1  202.31    8.40
   4   5   2   93.35    3.97
   4   5   3   30.44    1.42
   4   5   4   62.68    3.25
   4   5   5    2.62    0.42
   4   6   0  946.01   49.51
   4   6   1  103.41    4.04
   4   6   2   28.33    1.40
   4   6   3   13.66    0.81
   4   6   4   30.02    1.55
   4   6   5    4.24    0.66
   4   7   0  206.53   12.17
   4   7   1   67.96    2.78
   4   7   2  217.93    9.09
   4   7   3   30.44    1.70
   4   7   4   12.45    0.86
   4   7   5   16.63    1.65
   4   8   0 1088.31   63.92
   4   8   1  208.38    9.26
   4   8   2   24.59    1.21
   4   8   3    6.39    0.49
   4   8   4    0.54    0.21
   4   8   5   25.11    4.24
   4   9   0   63.19    3.77
   4   9   1  467.74   19.15
   4   9   2   84.36    4.01
   4   9   3   24.72    1.21
   4   9   4    1.53    0.24
   4   9   5    0.28    0.21
   4  10   0  123.05    7.26
   4  10   1   28.24    1.15
   4  10   2  243.45   11.61
   4  10   3    1.53    0.19
   4  10   4   11.43    0.74
   4  10   5   15.77    1.73
   4  11   0    0.85    0.43
   4  11   1  131.05    5.74
   4  11   2   42.82    2.18
   4  11   3   19.43    1.02
   4  11   4   16.13    0.98
   4  11   5    4.70    0.70
   4  12   0    4.37    0.31
   4  12   1   68.24    3.27
   4  12   2   32.37    1.32
   4  12   3   61.87    2.62
   4  12   4    1.75    0.24
   4  12   5    9.60    1.03
   4  13   0   23.71    1.65
   4  13   1  258.29   11.34
   4  13   2    7.29    0.39
   4  13   3   15.80    0.74
   4  13   4    6.20    0.45
   4  13   5    6.82    0.72
   4  14   0   26.43    1.82
   4  14   1    2.22    0.17
   4  14   2  238.27    9.31
   4  14   3    6.99    0.51
   4  14   4    8.82    0.61
   4  14   5    6.13    0.79
   4  15   0    5.57    0.52
   4  15   1    1.75    0.15
   4  15   2   18.36    0.73
   4  15   3   14.33    0.78
   4  15   4    2.91    0.33
   4  15   5    4.67    0.67
   4  16   0   69.67    4.07
   4  16   1  101.46    4.27
   4  16   2   38.89    1.61
   4  16   3    0.78    0.18
   4  16   4   15.27    0.90
   4  16   5    8.75    1.21
   4  17   0   85.11    4.97
   4  17   1  103.01    4.30
   4  17   2   25.44    1.18
   4  17   3    1.71    0.98
   4  17   4    1.54    0.22
   4  17   5    3.84    0.50
   4  18   0  110.46    6.48
   4  18   1  118.54    4.47
   4  18   2  128.37    5.09
   4  18   3    5.82    0.53
   4  18   4    4.27    0.37
   4  18   5    4.56    0.74
   4  19   0  131.74    7.66
   4  19   1   81.48    3.47
   4  19   2   14.67    0.64
   4  19   3    1.33    0.25
   4  19   4    8.98    0.62
   4  19   5    5.76    0.83
   4  20   0    4.46    0.49
   4  20   1   10.96    0.59
   4  20   2   53.68    1.97
   4  20   3   13.47    0.80
   4  20   4   12.68    0.82
   4  20   5    6.78    1.37
   4  21   0   74.46    4.43
   4  21   1   16.65    0.73
   4  21   2   48.01    1.78
   4  21   3    1.41    0.27
   4  21   4    0.31    0.18
   4  21   5    4.59    0.80
   4  22   0  590.00   34.60
   4  22   1   13.51    0.58
   4  22   2    1.73    0.19
   4  22   3    6.32    0.52
   4  22   4    0.46    0.23
   4  22   5   11.17    1.29
   4  23   0  195.07   11.41
   4  23   1    8.77    0.47
   4  23   2   27.81    1.15
   4  23   3    5.94    0.69
   4  23   4    1.65    0.23
   4  23   5    1.01    0.62
   4  24   0   18.49    1.45
   4  24   1   71.07    2.60
   4  24   2    9.47    0.49
   4  24   3    4.76    0.42
   4  24   4    5.54    0.51
   4  24   5    2.89    0.76
   4  25   0    0.35    0.08
   4  25   1   19.71    0.85
   4  25   2    6.55    0.43
   4  25   3   10.04    0.61
   4  25   4    1.87    0.39
   4  25   5    4.32    0.88
   4  26   0   28.15    1.57
   4  26   1  128.08    4.79
   4  26   2   31.30    1.29
   4  26   3   33.12    1.55
   4  26   4    1.66    0.38
   4  26   5    4.35    0.94
   4  27   0    1.84    0.32
   4  27   1  214.72    7.71
   4  27   2   30.30    1.34
   4  27   3    4.54    0.36
   4  27   4    5.04    0.61
   4  27   5    0.76    0.64
   4  28   0   34.39    1.88
   4  28   1  162.35    6.21
   4  28   2   23.15    1.05
   4  28   3   57.90    2.25
   4  28   4    0.46    0.29
   4  28   5    3.70    1.28
   4  29   0   12.23    0.81
   4  29   1   56.06    2.40
   4  29   2   23.84    1.13
   4  29   3    4.59    0.38
   4  29   4   10.79    1.01
   4  29   5    1.76    1.40
   4  30   0   13.37    0.89
   4  30   1   21.93    1.02
   4  30   2   11.30    0.65
   4  30   3    3.98    0.36
   4  30   4    4.79    0.62
   4  30   5    3.30    1.51
   4  31   0    0.02    0.01
   4  31   1    4.93    0.34
   4  31   2   12.54    0.64
   4  31   3   33.86    1.57
   4  31   4    5.86    0.58
   4  31   5    4.90    1.93
   4  32   0   24.98    1.54
   4  32   1    2.03    0.20
   4  32   2   20.87    1.00
   4  32   3    5.94    0.59
   4  32   4    0.40    0.29
   4  33   0   31.32    1.74
   4  33   1    1.73    0.27
   4  33   2    7.99    0.47
   4  33   3    2.83    0.41
   4  33   4    0.74    0.58
   4  34   0   14.23    1.06
   4  34   1    6.36    0.42
   4  34   2   15.32    0.85
   4  34   3    0.55    0.17
   4  34   4    0.80    0.60
   4  35   0    0.00    0.00
   4  35   1   25.11    1.09
   4  35   2   28.29    1.30
   4  35   3   16.54    0.89
   4  35   4    1.33    0.77
   4  36   0    0.80    0.60
   4  36   1    9.72    0.56
   4  36   2   77.71    3.05
   4  36   3    5.79    0.46
   4  36   4    1.15    0.95
   4  37   0    1.70    0.33
   4  37   1   13.98    0.66
   4  37   2   65.87    2.71
   4  37   3   14.87    0.84
   4  38   0    2.26    0.63
   4  38   1    8.63    0.60
   4  38   2   27.41    1.21
   4  38   3    6.89    0.64
   4  39   0    1.07    0.41
   4  39   1   11.22    0.64
   4  39   2   26.28    1.18
   4  39   3    2.74    0.83
   4  40   0    0.47    0.38
   4  40   1    1.58    0.32
   4  40   2    8.67    0.57
   4  40   3    5.36    1.10
   4  41   0    2.23    0.42
   4  41   1    4.93    0.40
   4  41   2    6.38    0.42
   4  41   3   13.51    1.18
   4  42   0    9.76    0.92
   4  42   1   15.62    0.86
   4  42   2   22.48    1.10
   4  42   3    5.07    0.92
   4  43   0    1.28    0.39
   4  43   1    2.41    0.24
   4  43   2    6.92    0.84
   4  43   3    1.12    0.76
   4  44   0    5.88    0.65
   4  44   1    8.37    0.56
   4  44   2   78.96    3.65
   4  44   3    1.61    1.22
   4  45   0    2.45    0.32
   4  45   1    3.14    0.36
   4  45   2    2.76    0.33
   4  45   3    1.26    0.91
   4  46   0    0.99    0.42
   4  46   1   15.12    0.90
   4  46   2   20.81    1.29
   4  46   3    0.85    0.72
   4  47   0    0.53    0.40
   4  47   1    0.33    0.24
   4  47   2    2.85    0.45
   4  47   3    0.63    0.56
   4  48   0    0.13    0.16
   4  48   1    1.33    0.37
   4  48   2   10.50    1.13
   4  49   0    1.40    0.25
   4  49   1    4.70    0.66
   4  49   2    7.12    0.86
   4  50   0    7.75    1.39
   4  50   1    0.56    0.33
   4  50   2    5.01    0.72
   4  51   0    1.53    1.14
   4  51   1    6.36    0.78
   4  51   2    2.84    1.79
   4  52   0    1.68    1.10
   4  52   1    3.73    0.62
   4  52   2    2.41    1.22
   4  53   0    4.43    1.62
   4  53   1    1.85    1.10
   4  53   2    2.68    1.24
   4  54   1    4.27    1.78
   4  54   2    1.50    1.01
   4  55   1    0.82    0.73
   4  56   1    0.95    0.85
   5   0   2   25.47    1.80
   5   0   3   35.13    2.20
   5   0   4   33.56    2.45
   5   0   5    1.80    1.98
   5   1   0   18.37    1.70
   5   1   1  301.85   13.38
   5   1   2   43.16    1.85
   5   1   3   12.49    0.87
   5   1   4   18.92    1.06
   5   1   5    7.68    3.13
   5   2   0  239.25   12.48
   5   2   1  149.85    7.23
   5   2   2   89.00    4.01
   5   2   3   55.86    2.30
   5   2   4    2.25    0.31
   5   2   5    2.33    1.45
   5   3   0   57.70    3.41
   5   3   1    3.69    0.29
   5   3   2  118.12    5.72
   5   3   3   33.15    1.60
   5   3   4   36.68    1.94
   5   3   5   14.23    2.76
   5   4   0    0.17    0.21
   5   4   1   20.29    0.89
   5   4   2  213.60    8.44
   5   4   3   17.71    0.76
   5   4   4   14.72    0.89
   5   4   5    3.96    3.47
   5   5   0    5.11    0.36
   5   5   1   43.92    1.79
   5   5   2  136.19    5.09
   5   5   3   25.17    1.03
   5   5   4    3.18    0.30
   5   5   5    4.56    3.92
   5   6   0  389.20   22.78
   5   6   1   69.24    2.88
   5   6   2  182.73    7.11
   5   6   3   24.34    1.33
   5   6   4   14.52    1.12
   5   6   5    1.01    0.93
   5   7   0  161.37   10.92
   5   7   1  136.19    5.39
   5   7   2   12.54    0.64
   5   7   3   19.77    1.03
   5   7   4    9.29    0.82
   5   7   5    1.96    1.49
   5   8   0   10.21    0.75
   5   8   1    9.29    0.59
   5   8   2   35.91    1.69
   5   8   3   18.37    0.88
   5   8   4    8.26    0.66
   5   8   5    2.31    1.68
   5   9   0   18.26    1.37
   5   9   1  194.36    8.59
   5   9   2  100.43    4.50
   5   9   3   10.66    0.59
   5   9   4    2.29    0.37
   5   9   5    3.07    1.93
   5  10   0  273.35   18.46
   5  10   1  224.23    9.22
   5  10   2   23.67    1.43
   5  10   3    8.11    0.51
   5  10   4    4.01    0.46
   5  10   5   16.13    2.99
   5  11   0   17.93    1.82
   5  11   1    6.53    0.30
   5  11   2   83.70    3.40
   5  11   3    5.51    0.39
   5  11   4    6.68    0.63
   5  12   0  468.85   31.95
   5  12   1   42.24    1.75
   5  12   2   61.67    2.72
   5  12   3   14.87    0.79
   5  12   4    4.24    0.55
   5  12   5   14.23    3.00
   5  13   0   53.16    3.62
   5  13   1    4.61    0.23
   5  13   2  129.39    5.11
   5  13   3   38.33    1.99
   5  13   4    9.13    0.74
   5  13   5   11.91    1.28
   5  14   0  266.39   15.71
   5  14   1   36.68    1.48
   5  14   2   42.99    1.77
   5  14   3    2.47    0.26
   5  14   4    1.58    0.65
   5  14   5   13.37    1.50
   5  15   0   11.53    0.70
   5  15   1   20.34    1.01
   5  15   2    9.16    0.48
   5  15   3   16.70    1.00
   5  15   4    0.84    0.41
   5  15   5   13.70    1.28
   5  16   0    3.41    0.39
   5  16   1   43.58    2.12
   5  16   2   31.08    1.43
   5  16   3    0.23    0.17
   5  16   4    4.87    0.62
   5  16   5    8.86    1.03
   5  17   0    3.71    0.30
   5  17   1   20.34    1.16
   5  17   2   11.04    0.55
   5  17   3    3.83    0.38
   5  17   4    9.33    0.82
   5  17   5   12.00    2.18
   5  18   0  138.45    8.15
   5  18   1   78.05    3.74
   5  18   2   16.08    0.72
   5  18   3    1.89    0.28
   5  18   4    9.64    0.72
   5  18   5    2.80    0.75
   5  19   0   54.16    3.69
   5  19   1  269.54   12.01
   5  19   2   20.11    0.92
   5  19   3    8.93    0.70
   5  19   4    9.17    0.70
   5  19   5    4.27    1.88
   5  20   0  307.44   21.15
   5  20   1   60.36    2.69
   5  20   2    4.96    0.28
   5  20   3    7.02    0.71
   5  20   4    0.66    0.27
   5  20   5    0.94    0.72
   5  21   0   33.04    2.29
   5  21   1  250.10   10.35
   5  21   2   70.96    3.03
   5  21   3   12.54    0.95
   5  21   4    0.26    0.20
   5  21   5    2.31    0.82
   5  22   0 1013.04   71.06
   5  22   1   67.23    2.63
   5  22   2   17.07    0.80
   5  22   3    4.81    0.51
   5  22   4    1.03    0.35
   5  22   5    4.19    0.89
   5  23   0    5.63    0.49
   5  23   1   19.77    0.86
   5  23   2   67.23    2.95
   5  23   3    0.91    0.23
   5  23   4    8.98    0.81
   5  23   5    3.11    0.91
   5  24   0  674.48   35.99
   5  24   1   79.76    3.09
   5  24   2    2.10    0.28
   5  24   3    0.64    0.23
   5  24   4    4.93    0.57
   5  24   5    3.68    0.94
   5  25   0   12.03    0.81
   5  25   1   51.54    2.03
   5  25   2    1.48    0.56
   5  25   3    1.12    0.24
   5  25   4    3.31    0.39
   5  25   5    2.51    1.24
   5  26   0  407.38   21.75
   5  26   1   14.09    0.79
   5  26   2    2.03    0.26
   5  26   3    2.33    0.21
   5  26   4    6.42    0.65
   5  26   5    8.15    1.61
   5  27   0   14.17    1.04
   5  27   1   48.63    2.15
   5  27   2   21.40    1.01
   5  27   3    5.04    0.55
   5  27   4    1.23    0.16
   5  27   5    0.52    0.48
   5  28   0  208.75   10.38
   5  28   1   50.08    2.09
   5  28   2    3.30    0.28
   5  28   3   38.89    1.68
   5  28   4    2.49    0.62
   5  28   5    1.25    0.97
   5  29   0  133.21    6.66
   5  29   1    5.73    0.37
   5  29   2   12.41    0.68
   5  29   3   14.38    0.92
   5  29   4   15.42    1.36
   5  30   0    6.42    0.55
   5  30   1    7.36    0.48
   5  30   2    2.59    0.25
   5  30   3    3.68    0.39
   5  30   4    0.41    0.30
   5  31   0   44.61    2.49
   5  31   1    1.08    0.24
   5  31   2    6.99    0.47
   5  31   3   17.11    0.94
   5  31   4    8.49    2.63
   5  32   0   41.66    2.40
   5  32   1    3.20    0.28
   5  32   2    8.63    0.57
   5  32   3   18.98    1.06
   5  32   4    5.01    1.15
   5  33   0   45.29    3.20
   5  33   1    6.17    0.43
   5  33   2   61.77    2.62
   5  33   3    0.17    0.13
   5  33   4    4.90    1.22
   5  34   0    6.49    0.82
   5  34   1    0.43    0.04
   5  34   2   58.46    2.54
   5  34   3    3.46    0.36
   5  34   4    0.47    0.43
   5  35   0    0.53    0.52
   5  35   1   19.37    0.90
   5  35   2   19.04    0.91
   5  35   3    3.98    0.29
   5  35   4    0.68    0.63
   5  36   0   14.82    1.09
   5  36   1   13.80    0.71
   5  36   2   19.12    0.90
   5  36   3    8.86    0.76
   5  37   0    1.05    0.33
   5  37   1   11.04    0.72
   5  37   2   20.46    0.99
   5  37   3    4.32    0.80
   5  38   0    4.67    0.53
   5  38   1    2.95    0.56
   5  38   2   11.68    0.59
   5  38   3    2.07    0.77
   5  39   0    2.12    0.41
   5  39   1    3.07    0.36
   5  39   2   32.31    1.39
   5  39   3   13.33    1.45
   5  40   0   18.04    1.25
   5  40   1    9.96    0.61
   5  40   2    5.63    0.46
   5  40   3    0.99    0.71
   5  41   0    0.39    0.30
   5  41   1   19.40    0.84
   5  41   2   25.27    1.20
   5  41   3    6.01    1.29
   5  42   0    0.10    0.13
   5  42   1    6.72    0.47
   5  42   2   35.14    1.90
   5  42   3    2.31    1.29
   5  43   0    4.73    0.56
   5  43   1   10.00    0.65
   5  43   2   19.09    1.40
   5  43   3    1.94    1.29
   5  44   0    5.63    0.64
   5  44   1    5.63    0.46
   5  44   2   17.39    1.18
   5  44   3    0.94    0.76
   5  45   0    2.55    0.45
   5  45   1    5.91    0.47
   5  45   2    2.45    0.38
   5  45   3    0.73    0.61
   5  46   0    0.41    0.32
   5  46   1    2.87    0.41
   5  46   2    8.11    0.80
   5  46   3    1.22    0.91
   5  47   0    0.40    0.32
   5  47   1    1.97    0.38
   5  47   2    5.45    0.72
   5  48   0    1.55    0.43
   5  48   1   11.96    0.89
   5  48   2    9.68    1.12
   5  49   0    0.48    0.60
   5  49   1    1.18    0.36
   5  49   2    8.63    1.09
   5  50   0    0.59    0.69
   5  50   1    0.21    0.18
   5  50   2    6.08    2.38
   5  51   0    0.74    0.89
   5  51   1    3.53    0.55
   5  51   2    2.45    1.27
   5  52   0    0.46    0.60
   5  52   1    1.07    0.74
   5  52   2    0.90    0.73
   5  53   1    1.53    0.95
   5  53   2    0.53    0.52
   5  54   1    1.60    1.01
   5  55   1    1.71    1.24
   6   0   0   29.32    2.42
   6   0   1  501.63   26.44
   6   0   2  119.92   10.06
   6   0   3   24.43    1.47
   6   0   4    3.51    0.43
   6   1   0  939.29   79.44
   6   1   1  100.13    5.15
   6   1   2   25.82    2.29
   6   1   3   19.57    0.87
   6   1   4   21.75    1.02
   6   1   5    2.07    0.57
   6   2   0   42.13    3.52
   6   2   1  122.48    5.96
   6   2   2  152.05    9.02
   6   2   3    3.96    0.33
   6   2   4   19.43    1.13
   6   2   5   20.05    2.53
   6   3   0  339.51   22.93
   6   3   1   52.13    2.60
   6   3   2  116.59    5.68
   6   3   3    6.17    0.35
   6   3   4    8.04    0.69
   6   3   5    1.76    1.19
   6   4   0    1.39    0.24
   6   4   1   48.72    2.09
   6   4   2   44.24    2.69
   6   4   3   35.83    2.00
   6   4   4    4.39    0.37
   6   4   5    6.16    1.98
   6   5   0    0.11    0.02
   6   5   1   24.03    1.07
   6   5   2  160.07    8.44
   6   5   3  102.62    4.16
   6   5   4   21.46    1.43
   6   5   5    8.19    1.69
   6   6   0    6.13    0.54
   6   6   1   76.67    4.18
   6   6   2  170.63    7.54
   6   6   3   11.69    0.61
   6   6   4    2.16    0.40
   6   6   5    1.80    1.15
   6   7   0   42.12    2.59
   6   7   1  173.49    6.76
   6   7   2   55.47    2.53
   6   7   3   30.94    1.36
   6   7   4    9.72    0.80
   6   7   5    2.72    1.31
   6   8   0    7.16    0.62
   6   8   1   76.69    3.71
   6   8   2   10.09    0.53
   6   8   3    2.39    0.20
   6   8   4   22.18    1.81
   6   8   5    4.19    2.65
   6   9   0  136.49    7.95
   6   9   1   84.88    3.31
   6   9   2   11.13    0.60
   6   9   3    7.30    0.38
   6   9   4   13.56    1.13
   6   9   5    3.26    3.15
   6  10   0   89.43    6.07
   6  10   1   31.80    1.52
   6  10   2  182.04    8.14
   6  10   3    3.20    0.25
   6  10   4   15.82    1.22
   6  11   0   20.35    1.37
   6  11   1  267.44   11.12
   6  11   2   32.97    1.47
   6  11   3   10.18    0.64
   6  11   4    4.96    0.54
   6  11   5    1.38    1.11
   6  12   0   38.62    2.17
   6  12   1  312.64   14.97
   6  12   2  177.40    7.86
   6  12   3    1.78    0.27
   6  12   4   16.86    1.00
   6  12   5    0.93    0.80
   6  13   0    1.22    0.21
   6  13   1   48.19    2.58
   6  13   2   48.28    2.32
   6  13   3   19.88    0.97
   6  13   4    5.91    0.50
   6  13   5    3.81    2.65
   6  14   0    4.40    0.38
   6  14   1   81.95    3.95
   6  14   2   44.61    2.06
   6  14   3    6.01    0.44
   6  14   4    4.21    0.42
   6  14   5    0.73    0.67
   6  15   0  123.19    8.40
   6  15   1   22.12    1.09
   6  15   2   15.02    0.70
   6  15   3    0.90    0.22
   6  15   4    7.54    0.60
   6  15   5    1.28    1.15
   6  16   0   13.83    0.97
   6  16   1    4.30    0.24
   6  16   2    7.54    0.42
   6  16   3    5.60    0.39
   6  16   4    1.80    0.33
   6  16   5    0.76    0.60
   6  17   0   58.17    3.42
   6  17   1   92.12    3.57
   6  17   2   43.08    1.77
   6  17   3    1.23    0.44
   6  17   4    3.02    0.38
   6  17   5    0.91    0.67
   6  18   0   40.75    2.78
   6  18   1    2.70    0.22
   6  18   2   65.96    2.70
   6  18   3    6.13    0.60
   6  18   4    6.85    0.64
   6  18   5    0.85    0.65
   6  19   0   54.15    3.68
   6  19   1   26.07    1.13
   6  19   2   19.48    0.91
   6  19   3   14.13    0.82
   6  19   4    4.65    0.53
   6  19   5    0.74    0.61
   6  20   0   25.30    1.81
   6  20   1   38.70    1.61
   6  20   2    3.34    0.28
   6  20   3    6.49    0.56
   6  20   4    7.82    0.72
   6  20   5    0.42    0.39
   6  21   0    1.12    0.32
   6  21   1   22.08    0.97
   6  21   2    2.47    0.26
   6  21   3    8.08    0.55
   6  21   4    2.61    0.50
   6  21   5    0.88    0.71
   6  22   0   36.10    2.13
   6  22   1   63.39    2.66
   6  22   2    2.39    0.22
   6  22   3    6.09    0.43
   6  22   4    3.40    0.41
   6  22   5    4.01    2.03
   6  23   0   43.19    2.62
   6  23   1   49.90    2.08
   6  23   2    3.90    0.28
   6  23   3   11.17    0.69
   6  23   4    1.36    0.46
   6  23   5    1.70    1.34
   6  24   0   34.16    2.06
   6  24   1   28.29    1.36
   6  24   2   47.04    1.94
   6  24   3    1.15    0.26
   6  24   4    6.01    0.72
   6  24   5   10.68    3.96
   6  25   0   14.80    1.03
   6  25   1   14.33    0.73
   6  25   2   10.97    0.58
   6  25   3    0.30    0.20
   6  25   4    5.07    0.69
   6  25   5    0.81    0.76
   6  26   0   85.35    5.10
   6  26   1   24.47    1.02
   6  26   2  104.32    4.46
   6  26   3   22.66    1.28
   6  26   4    0.52    0.33
   6  26   5    1.33    1.22
   6  27   0    0.49    0.04
   6  27   1   52.93    2.15
   6  27   2    1.83    0.18
   6  27   3    4.27    0.39
   6  27   4    4.29    0.49
   6  28   0   21.77    1.42
   6  28   1    2.45    0.22
   6  28   2   69.78    2.79
   6  28   3   14.52    0.93
   6  28   4    7.16    1.13
   6  29   0    7.72    0.64
   6  29   1    2.29    0.29
   6  29   2   21.52    1.01
   6  29   3    8.37    0.67
   6  29   4    1.50    0.93
   6  30   0   11.16    1.06
   6  30   1    1.19    0.69
   6  30   2   43.41    1.94
   6  30   3   23.59    1.31
   6  30   4    3.05    1.05
   6  31   0   16.65    1.26
   6  31   1    7.61    0.46
   6  31   2   41.79    2.08
   6  31   3   11.69    0.79
   6  31   4    3.96    1.07
   6  32   0    1.47    0.67
   6  32   1    2.93    0.26
   6  32   2    9.29    0.59
   6  32   3    8.22    0.66
   6  32   4    0.94    0.71
   6  33   0   38.49    2.63
   6  33   1   29.18    1.32
   6  33   2   81.60    3.59
   6  33   3    0.38    0.22
   6  33   4    0.53    0.47
   6  34   0    1.93    0.30
   6  34   1   49.71    1.99
   6  34   2   55.99    2.23
   6  34   3    4.67    0.53
   6  35   0    1.18    0.33
   6  35   1    6.86    0.46
   6  35   2   14.87    0.74
   6  35   3   15.62    1.06
   6  36   0    1.45    0.36
   6  36   1   56.35    2.41
   6  36   2   25.24    1.22
   6  36   3    6.36    0.84
   6  37   0    2.70    0.44
   6  37   1   28.91    1.45
   6  37   2    3.83    0.35
   6  37   3   12.00    1.02
   6  38   0    3.73    0.50
   6  38   1   70.31    3.23
   6  38   2   13.28    0.75
   6  38   3    4.81    0.99
   6  39   0    1.03    0.33
   6  39   1   13.42    0.75
   6  39   2    0.09    0.02
   6  39   3   12.95    1.29
   6  40   0    0.14    0.16
   6  40   1   47.65    1.95
   6  40   2   11.91    0.75
   6  40   3    2.29    1.28
   6  41   0    0.10    0.13
   6  41   1   33.41    1.56
   6  41   2    3.07    0.76
   6  41   3    1.16    0.87
   6  42   0    2.85    0.43
   6  42   1   20.05    0.98
   6  42   2   25.30    1.68
   6  42   3    4.70    2.14
   6  43   0    9.25    0.94
   6  43   1    7.12    0.55
   6  43   2   11.61    0.87
   6  43   3    4.14    1.46
   6  44   0    0.18    0.20
   6  44   1   48.90    2.51
   6  44   2    1.28    0.32
   6  44   3    2.59    1.32
   6  45   0   22.72    1.59
   6  45   1   14.29    1.01
   6  45   2    0.91    0.29
   6  45   3    2.27    1.24
   6  46   0    1.09    0.38
   6  46   1   30.44    1.70
   6  46   2   10.41    1.04
   6  47   0    0.41    0.33
   6  47   1    3.98    0.51
   6  47   2    7.77    0.90
   6  48   0    1.73    1.33
   6  48   1    6.36    0.71
   6  48   2    4.73    0.78
   6  49   0    0.44    0.55
   6  49   1    1.38    0.42
   6  49   2    2.27    1.16
   6  50   0    1.01    1.09
   6  50   1    0.36    0.27
   6  50   2    0.53    0.48
   6  51   0    4.21    1.84
   6  51   1    1.92    1.12
   6  51   2    0.57    0.51
   6  52   1    1.99    1.09
   6  52   2    1.05    0.95
   6  53   1    1.22    0.88
   6  54   1    0.88    0.70
   7   0   1   27.78    2.49
   7   0   2   20.46    1.86
   7   0   3    4.56    1.15
   7   0   4    1.22    0.31
   7   0   5    0.55    0.73
   7   1   0    5.01    0.86
   7   1   1   45.80    2.24
   7   1   2  190.98    9.22
   7   1   3   20.23    1.27
   7   1   4   36.99    2.19
   7   1   5    3.88    1.97
   7   2   0    6.16    0.67
   7   2   1  105.64    5.14
   7   2   2    8.60    0.64
   7   2   3   75.57    4.13
   7   2   4    4.43    0.34
   7   2   5    2.18    1.59
   7   3   0    6.03    0.90
   7   3   1   64.31    3.19
   7   3   2   42.82    1.93
   7   3   3   25.75    1.30
   7   3   4   63.49    3.48
   7   3   5    8.98    1.58
   7   4   0    0.00    0.00
   7   4   1   55.96    2.98
   7   4   2   15.07    0.75
   7   4   3    5.38    0.56
   7   4   4    3.70    0.47
   7   4   5    0.84    0.69
   7   5   0    1.89    0.27
   7   5   1  115.21    5.51
   7   5   2   66.91    2.83
   7   5   3   14.62    0.79
   7   5   4    4.82    0.45
   7   6   0   70.12    5.89
   7   6   1   26.01    1.24
   7   6   2    1.08    0.12
   7   6   3    0.63    0.16
   7   6   4    3.05    0.43
   7   6   5    1.26    1.09
   7   7   0  497.00   34.13
   7   7   1   96.10    5.16
   7   7   2   11.38    0.54
   7   7   3    9.70    0.52
   7   7   4    3.46    0.48
   7   7   5    3.25    1.34
   7   8   0   22.69    1.93
   7   8   1   19.88    0.97
   7   8   2   34.26    1.52
   7   8   3    4.19    0.34
   7   8   4    2.05    0.63
   7   8   5    0.84    0.69
   7   9   0  152.05    9.02
   7   9   1   21.76    1.03
   7   9   2   41.33    1.73
   7   9   3   14.09    0.72
   7   9   4   18.98    1.34
   7   9   5    1.41    1.05
   7  10   0   14.13    1.16
   7  10   1   34.61    1.43
   7  10   2   10.29    0.66
   7  10   3    4.40    0.38
   7  10   4   12.59    1.05
   7  10   5    2.93    1.58
   7  11   0   44.81    3.73
   7  11   1   11.74    0.62
   7  11   2   58.09    2.64
   7  11   3    9.60    0.52
   7  11   4    2.80    0.35
   7  11   5    4.64    2.90
   7  12   0  109.23    6.44
   7  12   1  103.54    4.31
   7  12   2   59.91    2.78
   7  12   3    3.89    0.48
   7  12   4    8.82    0.84
   7  13   1  179.28    7.04
   7  13   2   26.74    1.13
   7  13   3    5.70    0.43
   7  13   4    0.77    0.26
   7  14   0  138.87    8.26
   7  14   1   60.66    2.80
   7  14   2   16.29    0.72
   7  14   3    5.67    0.32
   7  14   4   12.41    0.95
   7  15   0   20.70    1.43
   7  15   1   16.75    0.82
   7  15   2   36.29    1.55
   7  15   3    3.25    0.30
   7  15   4    5.45    0.60
   7  16   0   57.80    3.12
   7  16   1   38.17    1.59
   7  16   2   17.96    0.89
   7  16   3    3.13    0.34
   7  16   4   19.88    1.20
   7  17   0   20.63    1.22
   7  17   1   78.61    3.07
   7  17   2   86.90    3.95
   7  17   3    8.63    0.53
   7  17   4    5.82    0.56
   7  18   0   85.23    5.09
   7  18   1   30.30    1.27
   7  18   2   35.52    1.68
   7  18   3   14.66    0.68
   7  18   4    3.37    0.47
   7  19   0  115.48    6.89
   7  19   1  100.68    3.99
   7  19   2    8.50    0.43
   7  19   3    2.93    0.25
   7  19   4    4.01    0.57
   7  20   0  341.41   20.39
   7  20   1   53.68    2.26
   7  20   2   25.11    1.16
   7  20   3   14.09    0.72
   7  20   4    3.83    0.63
   7  21   0   55.10    3.33
   7  21   1    4.43    0.32
   7  21   2   24.88    1.24
   7  21   3    3.80    0.38
   7  21   4    2.96    0.60
   7  22   0   50.81    3.57
   7  22   1   37.33    1.71
   7  22   2   16.44    0.83
   7  22   3   20.87    1.29
   7  22   4    2.61    0.62
   7  23   0  131.30    7.79
   7  23   1   26.67    1.26
   7  23   2   70.74    2.70
   7  23   3   20.75    1.17
   7  23   4   12.18    1.03
   7  24   0   60.66    3.60
   7  24   1   63.29    2.65
   7  24   2    4.73    0.39
   7  24   3   10.92    0.76
   7  24   4    4.35    0.67
   7  25   0   19.48    1.25
   7  25   1   17.77    0.81
   7  25   2   30.37    1.34
   7  25   3   18.31    1.21
   7  25   4   10.79    1.01
   7  26   0   84.76    5.08
   7  26   1  137.09    5.86
   7  26   2    1.83    0.24
   7  26   3   19.77    1.20
   7  26   4    0.40    0.33
   7  27   0    3.73    0.40
   7  27   1   29.40    1.51
   7  27   2   17.56    0.94
   7  27   3   51.82    2.31
   7  27   4    0.95    0.65
   7  28   0   27.81    1.96
   7  28   1   51.08    2.29
   7  28   2    0.77    0.23
   7  28   3    0.71    0.12
   7  28   4    0.89    0.68
   7  29   0    1.99    0.56
   7  29   1   24.79    1.15
   7  29   2   24.53    1.27
   7  29   3   23.84    1.25
   7  29   4    3.16    1.05
   7  30   0    0.87    0.56
   7  30   1    9.60    0.56
   7  30   2   22.85    1.04
   7  30   3   13.23    0.80
   7  30   4    6.14    1.67
   7  31   0    7.54    0.88
   7  31   1   19.09    0.90
   7  31   2    8.19    0.55
   7  31   3    7.93    0.72
   7  31   4    0.68    0.59
   7  32   0    5.67    0.82
   7  32   1   15.82    0.82
   7  32   2   14.97    0.84
   7  32   3   12.09    0.94
   7  32   4    0.56    0.51
   7  33   0   15.86    1.10
   7  33   1    5.48    0.42
   7  33   2   16.60    0.89
   7  33   3    1.39    0.68
   7  34   0    0.00    0.00
   7  34   1   37.23    2.04
   7  34   2   13.09    0.79
   7  34   3    4.62    0.91
   7  35   0   20.87    1.64
   7  35   1   13.75    0.76
   7  35   2   23.71    1.12
   7  35   3    3.16    0.89
   7  36   0    0.10    0.12
   7  36   1    5.79    0.56
   7  36   2    5.69    0.34
   7  36   3    2.20    0.84
   7  37   0    0.22    0.20
   7  37   1    0.53    0.18
   7  37   2   13.23    0.75
   7  37   3    0.87    0.63
   7  38   0    1.13    0.30
   7  38   1   25.62    1.23
   7  38   2   12.50    0.73
   7  38   3    6.85    1.48
   7  39   0    4.93    0.63
   7  39   1   13.28    0.75
   7  39   2    1.57    0.23
   7  39   3    0.96    0.79
   7  40   0    0.76    0.30
   7  40   1   64.52    2.78
   7  40   2    5.94    0.88
   7  40   3    5.76    1.51
   7  41   0    1.18    0.33
   7  41   1    3.09    0.34
   7  41   2    0.68    0.32
   7  41   3    5.22    1.76
   7  42   0    0.13    0.15
   7  42   1   27.41    1.55
   7  42   2    5.14    0.51
   7  42   3    0.83    0.74
   7  43   0    2.59    0.45
   7  43   1    3.85    0.38
   7  43   2    7.90    0.76
   7  43   3    1.96    1.29
   7  44   0    1.23    0.34
   7  44   1   19.60    1.31
   7  44   2   24.34    2.28
   7  44   3    1.33    1.05
   7  45   0   21.46    1.72
   7  45   1   13.47    1.08
   7  45   2   11.83    1.19
   7  46   0    1.60    0.39
   7  46   1    5.30    0.62
   7  46   2    1.87    0.46
   7  47   0    0.57    0.67
   7  47   1    2.45    0.46
   7  47   2    1.39    1.09
   7  48   0    0.45    0.56
   7  48   1    3.43    0.49
   7  48   2    4.65    1.24
   7  49   0    0.40    0.52
   7  49   1    2.20    0.55
   7  49   2    1.11    0.82
   7  50   0    0.50    0.63
   7  50   1    1.53    1.03
   7  50   2    1.19    0.98
   7  51   1    0.75    0.64
   7  52   1    1.44    1.00
   7  53   1    0.90    0.73
   8   0   0   34.76    4.31
   8   0   1   41.94    3.61
   8   0   2    6.65    0.63
   8   0   3   37.23    3.37
   8   0   4   27.81    2.10
   8   1   1  100.56    3.99
   8   1   2    1.95    0.15
   8   1   3    6.16    0.51
   8   1   4   10.58    0.67
   8   1   5    2.20    1.54
   8   2   0   74.91    6.44
   8   2   1   34.91    1.67
   8   2   2   19.31    0.90
   8   2   3    8.52    0.67
   8   2   4   42.49    2.01
   8   2   5    2.72    1.73
   8   3   0    8.94    0.86
   8   3   1    3.02    0.19
   8   3   2    5.57    0.39
   8   3   3    0.27    0.16
   8   3   4   14.66    0.82
   8   3   5    1.75    1.41
   8   4   0   83.00    7.01
   8   4   1   40.18    1.71
   8   4   2   23.46    0.99
   8   4   3    4.76    0.36
   8   4   4   21.46    1.19
   8   4   5    1.53    1.03
   8   5   0   15.42    1.31
   8   5   1   15.02    0.87
   8   5   2   25.43    1.10
   8   5   3   15.62    0.91
   8   5   4    8.01    0.58
   8   5   5    1.50    1.02
   8   6   0  157.00   10.77
   8   6   1    2.85    0.28
   8   6   2   30.02    1.34
   8   6   3   32.82    1.69
   8   6   4   36.60    2.02
   8   6   5    1.39    1.06
   8   7   0   58.19    4.11
   8   7   1   44.43    2.05
   8   7   2   19.82    0.97
   8   7   3    8.94    0.58
   8   7   4    2.05    0.44
   8   7   5    5.16    1.52
   8   8   0   42.82    3.61
   8   8   1   19.60    0.97
   8   8   2   20.65    1.06
   8   8   3   19.43    1.02
   8   8   4    6.23    0.74
   8   8   5    0.83    0.71
   8   9   0  264.51   15.65
   8   9   1   57.51    2.43
   8   9   2    9.29    0.70
   8   9   3   17.34    0.91
   8   9   4   24.21    1.96
   8   9   5    3.73    1.59
   8  10   0    5.35    0.49
   8  10   1   44.95    1.98
   8  10   2    3.15    0.32
   8  10   3    4.41    0.46
   8  10   4    2.25    0.52
   8  10   5    1.42    1.10
   8  11   0   26.13    1.59
   8  11   1   56.83    2.32
   8  11   2    1.19    0.15
   8  11   3    5.45    0.39
   8  11   4    1.13    0.40
   8  11   5    2.85    1.84
   8  12   0    1.55    0.22
   8  12   1   80.56    3.46
   8  12   2   24.09    1.13
   8  12   3    3.39    0.28
   8  12   4    4.67    0.58
   8  13   0   36.63    2.14
   8  13   1  100.30    3.98
   8  13   2   13.70    0.76
   8  13   3   38.97    1.68
   8  13   4    8.48    0.78
   8  14   0   22.97    1.35
   8  14   1    9.26    0.62
   8  14   2   12.18    0.67
   8  14   3    3.02    0.27
   8  14   4    0.64    0.36
   8  15   0    0.67    0.22
   8  15   1   10.71    0.52
   8  15   2    4.73    0.33
   8  15   3    1.45    0.22
   8  15   4    4.10    0.40
   8  16   0    3.44    0.43
   8  16   1   78.84    3.30
   8  16   2   12.77    0.73
   8  16   3    1.68    0.25
   8  16   4   10.04    0.81
   8  17   0   49.26    2.70
   8  17   1  105.90    4.49
   8  17   2    0.17    0.02
   8  17   3   14.52    0.83
   8  17   4    1.32    0.43
   8  18   0    4.48    0.81
   8  18   1   37.62    1.50
   8  18   2   50.99    2.29
   8  18   3   14.23    0.92
   8  18   4    3.56    0.56
   8  19   0   17.88    1.09
   8  19   1   85.35    3.44
   8  19   2    4.25    0.40
   8  19   3    1.90    0.17
   8  19   4   10.75    0.97
   8  20   0   64.01    3.90
   8  20   1   18.53    0.88
   8  20   2   24.34    1.14
   8  20   3    4.76    0.50
   8  20   4   17.23    1.23
   8  21   0   80.56    4.38
   8  21   1   37.38    1.57
   8  21   2   14.72    0.79
   8  21   3    2.31    0.37
   8  21   4    6.32    0.77
   8  22   0    2.40    0.26
   8  22   1    4.51    0.30
   8  22   2    7.97    0.54
   8  22   3    5.04    0.49
   8  22   4   13.28    1.50
   8  23   0   10.83    0.97
   8  23   1   57.31    2.43
   8  23   2    0.65    0.24
   8  23   3   10.58    0.79
   8  23   4    4.19    0.79
   8  24   0   39.37    2.42
   8  24   1   19.77    1.08
   8  24   2    7.23    0.59
   8  24   3   20.17    1.21
   8  24   4   14.28    1.84
   8  25   0    9.61    0.85
   8  25   1   33.49    1.56
   8  25   2    3.25    0.44
   8  25   3   28.70    1.37
   8  25   4    4.56    1.18
   8  26   0   12.41    1.27
   8  26   1   58.09    2.54
   8  26   2    2.74    0.34
   8  26   3    7.12    0.62
   8  26   4    9.98    1.30
   8  27   0   30.51    2.34
   8  27   1    8.88    0.47
   8  27   2    8.01    0.51
   8  27   3   48.72    2.51
   8  27   4    5.97    0.91
   8  28   0    2.59    0.35
   8  28   1   23.59    1.12
   8  28   2   17.39    0.86
   8  28   3    5.42    0.60
   8  28   4    8.41    1.27
   8  29   0   19.61    1.88
   8  29   1   22.06    1.08
   8  29   2    1.82    0.28
   8  29   3    7.26    0.73
   8  29   4    1.58    1.15
   8  30   0    1.49    0.31
   8  30   1   11.56    0.72
   8  30   2    0.87    0.23
   8  30   3    4.70    0.67
   8  30   4    4.96    1.57
   8  31   0   27.61    1.82
   8  31   1   14.43    0.93
   8  31   2   13.47    0.75
   8  31   3    2.12    0.84
   8  31   4    1.30    1.06
   8  32   0    1.55    0.18
   8  32   1    7.68    0.57
   8  32   2    9.84    0.60
   8  32   3   11.09    1.11
   8  32   4    1.08    0.95
   8  33   0   55.67    3.83
   8  33   1    9.80    0.68
   8  33   2    1.56    0.20
   8  33   3    4.16    0.84
   8  34   0   20.87    1.47
   8  34   1    6.49    0.56
   8  34   2    9.89    0.56
   8  34   3    4.79    0.84
   8  35   0    0.53    0.26
   8  35   1   13.61    0.80
   8  35   2    0.31    0.20
   8  35   3   11.35    1.21
   8  36   0    1.01    0.27
   8  36   1    9.48    0.59
   8  36   2    2.16    0.34
   8  36   3    1.11    0.95
   8  37   0    6.65    0.69
   8  37   1    8.37    0.56
   8  37   2    0.70    0.40
   8  37   3    0.77    0.70
   8  38   0    2.18    0.38
   8  38   1   65.24    2.90
   8  38   2    9.17    1.17
   8  38   3    1.07    0.90
   8  39   0    7.09    0.75
   8  39   1    1.28    0.12
   8  39   2    3.40    0.48
   8  39   3    2.12    1.63
   8  40   0   13.94    1.20
   8  40   1   24.72    1.40
   8  40   2   11.61    1.01
   8  41   0    0.80    0.34
   8  41   1   12.72    1.01
   8  41   2    2.85    0.52
   8  42   0    0.62    0.08
   8  42   1    3.11    0.45
   8  42   2    7.90    0.90
   8  43   0    0.61    0.36
   8  43   1   11.13    0.90
   8  43   2    0.40    0.28
   8  44   0   19.54    1.59
   8  44   1    0.38    0.26
   8  44   2    0.80    0.41
   8  45   0    6.75    1.37
   8  45   1    2.98    0.51
   8  45   2    1.68    1.28
   8  46   0    2.63    1.31
   8  46   1    1.22    0.42
   8  46   2    1.42    1.01
   8  47   0    0.81    0.92
   8  47   1    1.53    0.48
   8  47   2    1.13    1.00
   8  48   0    2.29    1.71
   8  48   1    1.16    0.91
   8  48   2    0.93    0.84
   8  49   0    0.30    0.41
   8  49   1    0.93    0.75
   8  50   1    0.87    0.72
   8  51   1    2.01    1.15
   9   0   1    7.82    0.93
   9   0   2    9.80    0.88
   9   0   3    1.59    0.24
   9   0   4    4.43    1.11
   9   1   0   79.07    5.05
   9   1   1   40.91    1.72
   9   1   2    6.01    0.44
   9   1   3   58.48    2.94
   9   1   4    1.18    0.40
   9   2   0   14.42    1.80
   9   2   1    7.54    0.46
   9   2   2   16.75    0.89
   9   2   3   16.10    0.97
   9   2   4   13.19    0.89
   9   3   0   44.73    2.74
   9   3   1   25.56    1.17
   9   3   2    5.97    0.44
   9   3   3    5.27    0.38
   9   3   4    2.66    0.40
   9   4   0    1.50    0.39
   9   4   1   60.06    2.59
   9   4   2    0.91    0.20
   9   4   3   30.71    1.46
   9   4   4    8.11    0.50
   9   5   0    6.11    0.36
   9   5   1   71.65    3.32
   9   5   2   27.81    1.22
   9   5   3   11.61    0.74
   9   5   4   13.56    0.90
   9   5   5    5.85    2.89
   9   6   0   34.35    2.73
   9   6   1    8.52    0.52
   9   6   2   20.49    0.98
   9   6   3    4.58    0.35
   9   6   4   34.91    1.90
   9   6   5    1.73    1.33
   9   7   0   71.94    4.35
   9   7   1   17.23    0.85
   9   7   2    1.19    0.27
   9   7   3   11.43    0.74
   9   7   4   12.05    0.85
   9   8   0    2.00    0.19
   9   8   1   20.75    0.99
   9   8   2    0.81    0.18
   9   8   3   13.01    0.90
   9   8   4   19.31    1.18
   9   9   0  115.48    6.89
   9   9   1    7.92    0.57
   9   9   2   11.78    0.70
   9   9   3    0.91    0.21
   9   9   4    3.93    0.59
   9  10   0   95.35    5.64
   9  10   1    1.07    0.19
   9  10   2    3.96    0.38
   9  10   3   15.77    0.92
   9  10   4    2.08    0.50
   9  11   0   43.92    2.72
   9  11   1    8.08    0.51
   9  11   2   14.87    0.89
   9  11   3   10.17    0.65
   9  11   4    1.85    0.52
   9  12   0   14.87    1.09
   9  12   1   12.14    0.67
   9  12   2    1.49    0.25
   9  12   3   35.60    1.68
   9  12   4    1.63    0.51
   9  13   0   14.92    1.09
   9  13   1   14.66    0.75
   9  13   2   27.88    1.36
   9  13   3   16.54    1.04
   9  13   4   10.12    0.83
   9  14   0    0.75    0.31
   9  14   1    3.70    0.25
   9  14   2    5.63    0.43
   9  14   3   15.02    0.85
   9  14   4    3.11    0.59
   9  15   0    5.19    0.56
   9  15   1   77.59    3.28
   9  15   2   31.66    1.66
   9  15   3    4.35    0.35
   9  15   4    1.61    0.55
   9  16   0    2.05    0.28
   9  16   1   47.21    1.94
   9  16   2    5.67    0.55
   9  16   3   25.11    1.29
   9  16   4    1.99    0.62
   9  17   0    9.37    0.71
   9  17   1   15.02    0.85
   9  17   2   34.61    1.96
   9  17   3   20.98    1.18
   9  17   4    2.61    0.68
   9  18   0   16.34    1.24
   9  18   1   64.62    2.58
   9  18   2    3.25    0.39
   9  18   3   24.79    1.34
   9  18   4    1.15    0.63
   9  19   0    3.46    0.38
   9  19   1   12.27    0.72
   9  19   2   19.31    1.13
   9  19   3   24.66    1.40
   9  19   4   15.42    1.41
   9  20   0    0.66    0.25
   9  20   1   47.83    2.40
   9  20   2   50.71    2.47
   9  20   3   48.81    2.69
   9  20   4    7.40    1.36
   9  21   0    1.90    0.30
   9  21   1    1.40    0.21
   9  21   2    6.42    0.42
   9  21   3   21.57    1.30
   9  21   4    2.66    1.17
   9  22   0    0.12    0.14
   9  22   1   55.20    2.29
   9  22   2   43.58    2.46
   9  22   3   42.07    2.25
   9  22   4    1.29    0.74
   9  23   0    3.18    0.39
   9  23   1   37.07    1.80
   9  23   2   40.98    2.04
   9  23   3    8.79    0.76
   9  23   4    1.20    0.73
   9  24   0    0.22    0.23
   9  24   1    0.98    0.11
   9  24   2   58.29    2.65
   9  24   3    6.32    0.68
   9  24   4    8.67    1.13
   9  25   0   13.61    1.18
   9  25   1    6.13    0.41
   9  25   2   42.07    1.91
   9  25   3    8.37    0.78
   9  25   4    2.31    0.86
   9  26   0    0.37    0.07
   9  26   1   28.42    1.51
   9  26   2   52.47    2.51
   9  26   3   10.09    0.86
   9  26   4    4.03    1.11
   9  27   0   59.27    3.66
   9  27   1   14.09    0.77
   9  27   2    0.95    0.09
   9  27   3   42.07    2.08
   9  27   4    0.75    0.67
   9  28   0   20.11    1.78
   9  28   1    8.74    0.77
   9  28   2   71.39    3.14
   9  28   3   10.62    1.05
   9  28   4    2.18    1.80
   9  29   0    6.75    0.90
   9  29   1    6.92    0.54
   9  29   2   10.13    0.69
   9  29   3   28.49    1.71
   9  29   4    2.35    1.65
   9  30   0   38.09    2.85
   9  30   1   23.77    1.31
   9  30   2    5.22    0.44
   9  30   3   13.94    1.20
   9  30   4    1.11    1.04
   9  31   0   11.59    0.87
   9  31   1    0.04    0.01
   9  31   2   18.53    1.10
   9  31   3    1.57    0.71
   9  31   4    2.43    1.88
   9  32   0    3.27    0.44
   9  32   1    8.08    0.55
   9  32   2   13.56    0.85
   9  32   3    7.54    1.23
   9  33   0    0.08    0.11
   9  33   1    3.24    0.27
   9  33   2   27.47    1.48
   9  33   3    1.01    0.78
   9  34   0    0.28    0.26
   9  34   1   16.65    0.89
   9  34   2    3.09    0.54
   9  34   3    6.07    2.05
   9  35   0    1.25    0.34
   9  35   1    7.14    0.48
   9  35   2   22.97    1.35
   9  35   3    1.19    1.01
   9  36   0   41.33    3.13
   9  36   1    4.56    0.41
   9  36   2    1.30    0.75
   9  36   3    0.96    0.86
   9  37   0    4.82    0.53
   9  37   1   44.78    2.15
   9  37   2    2.93    0.59
   9  37   3    1.36    1.14
   9  38   0    7.05    0.82
   9  38   1    5.01    0.49
   9  38   2    1.71    0.54
   9  39   0    0.26    0.25
   9  39   1    1.18    0.43
   9  39   2    2.45    0.64
   9  40   0    6.55    0.76
   9  40   1    1.48    0.27
   9  40   2    1.63    0.61
   9  41   0    1.63    0.46
   9  41   1   11.30    0.95
   9  41   2    4.16    0.73
   9  42   0   25.62    2.01
   9  42   1    2.80    0.49
   9  42   2    3.20    1.24
   9  43   0    0.71    0.77
   9  43   1    1.44    0.46
   9  43   2    0.53    0.50
   9  44   0   27.27    3.48
   9  44   1    1.26    0.50
   9  44   2    0.44    0.42
   9  45   0    2.61    1.76
   9  45   1    6.55    0.99
   9  45   2    0.77    0.64
   9  46   0   18.48    2.70
   9  46   1    3.20    0.78
   9  47   0    7.54    1.87
   9  47   1    2.01    1.27
   9  48   1    0.72    0.64
   9  49   1    0.82    0.71
  10   0   0  225.57   15.61
  10   0   1    1.05    0.42
  10   0   2    7.34    0.89
  10   0   3   25.38    1.93
  10   0   4    4.56    0.69
  10   1   0   68.07    4.34
  10   1   1    3.85    0.33
  10   1   2    0.44    0.20
  10   1   3   71.83    3.48
  10   1   4    1.38    0.62
  10   2   0   94.47    5.86
  10   2   1   17.82    0.87
  10   2   2   12.59    0.73
  10   2   3  111.52    5.56
  10   2   4    3.32    0.42
  10   3   0    6.11    0.61
  10   3   1   19.82    0.97
  10   3   2    6.23    0.48
  10   3   3   29.46    2.02
  10   3   4    1.03    0.36
  10   4   0    2.23    0.74
  10   4   1   10.33    0.58
  10   4   2    1.41    0.23
  10   4   3   23.46    1.55
  10   4   4    1.28    0.36
  10   5   0    1.35    0.37
  10   5   1    2.40    0.24
  10   5   2   18.31    0.93
  10   5   3    2.51    0.47
  10   5   4    1.53    0.37
  10   6   0   37.35    3.41
  10   6   1   29.95    1.40
  10   6   2   20.81    1.00
  10   6   3    6.89    0.61
  10   6   4    4.08    0.44
  10   7   0  135.44    9.41
  10   7   1    7.02    0.51
  10   7   2    3.53    0.31
  10   7   3    4.87    0.48
  10   7   4    0.87    0.30
  10   8   0    5.92    0.51
  10   8   1    3.19    0.22
  10   8   2    5.11    0.50
  10   8   3    0.75    0.24
  10   8   4    6.92    0.61
  10   9   0  333.16   19.91
  10   9   1   13.14    0.74
  10   9   2    0.62    0.18
  10   9   3    2.63    0.31
  10   9   4    2.86    0.41
  10  10   0   83.70    5.05
  10  10   1    2.22    0.20
  10  10   2    0.74    0.19
  10  10   3    5.30    0.44
  10  10   4    5.16    0.73
  10  11   0  130.27    7.91
  10  11   1   21.19    1.23
  10  11   2    7.54    0.60
  10  11   3    6.62    0.53
  10  11   4    1.44    0.54
  10  12   0  108.29    6.54
  10  12   1    8.26    0.63
  10  12   2    3.70    0.40
  10  12   3    1.18    0.26
  10  12   4    0.95    0.51
  10  13   0    3.51    0.48
  10  13   1    9.76    0.68
  10  13   2   15.17    0.90
  10  13   3   13.85    0.86
  10  13   4    6.07    0.79
  10  14   0   11.01    1.17
  10  14   1    3.66    0.49
  10  14   2   15.67    0.97
  10  14   3    3.44    0.36
  10  14   4    2.14    0.62
  10  15   0   56.49    3.59
  10  15   1   23.96    1.32
  10  15   2   14.82    0.99
  10  15   3    4.03    0.41
  10  15   4    1.36    0.61
  10  16   0   50.22    3.79
  10  16   1   29.04    1.38
  10  16   2   18.64    1.22
  10  16   3    1.85    0.40
  10  16   4    3.00    0.71
  10  17   0   37.86    2.84
  10  17   1   37.23    1.72
  10  17   2   20.40    1.62
  10  17   3    6.75    0.53
  10  17   4   14.77    1.28
  10  18   0    4.29    0.61
  10  18   1    2.27    0.19
  10  18   2   22.60    1.28
  10  18   3    0.55    0.31
  10  18   4    9.29    1.06
  10  19   0    0.04    0.01
  10  19   1   24.79    1.37
  10  19   2   10.83    0.76
  10  19   3    1.80    0.38
  10  19   4    7.90    1.01
  10  20   0    8.22    1.01
  10  20   1    9.09    0.58
  10  20   2   18.87    1.17
  10  20   3   28.02    1.90
  10  20   4    3.51    0.84
  10  21   0    2.72    0.47
  10  21   1    3.53    0.34
  10  21   2   11.26    0.73
  10  21   3    3.18    0.64
  10  21   4    1.42    0.70
  10  22   0    0.50    0.39
  10  22   1    2.49    0.38
  10  22   2   13.14    0.84
  10  22   3   33.04    2.36
  10  22   4    4.79    1.07
  10  23   0    1.78    0.36
  10  23   1    0.32    0.21
  10  23   2    1.98    0.23
  10  23   3    3.66    0.64
  10  23   4    4.40    1.16
  10  24   0    6.62    0.63
  10  24   1   33.19    1.70
  10  24   2    4.36    0.39
  10  24   3   51.82    3.33
  10  24   4    1.36    0.93
  10  25   0    1.39    0.36
  10  25   1    1.78    0.34
  10  25   2   18.92    1.12
  10  25   3   23.03    2.28
  10  25   4    4.48    1.28
  10  26   0    0.52    0.35
  10  26   1    9.72    0.68
  10  26   2    4.29    0.45
  10  26   3    0.96    0.58
  10  26   4    4.56    1.54
  10  27   0    0.21    0.22
  10  27   1    7.68    0.53
  10  27   2    8.26    0.55
  10  27   3    1.09    0.64
  10  27   4    1.07    0.93
  10  28   0    0.12    0.15
  10  28   1    3.08    0.21
  10  28   2   47.21    2.47
  10  28   3    1.53    0.73
  10  28   4    1.57    1.43
  10  29   0    1.90    0.39
  10  29   1    5.94    0.44
  10  29   2   15.57    0.96
  10  29   3    5.19    0.88
  10  29   4    3.90    2.64
  10  30   0    1.38    0.50
  10  30   1    6.32    0.45
  10  30   2    1.15    0.43
  10  30   3    1.09    0.86
  10  31   0    1.61    0.47
  10  31   1    2.43    0.30
  10  31   2   14.18    1.06
  10  31   3    1.99    1.50
  10  32   0    0.73    0.73
  10  32   1    2.36    0.40
  10  32   2   14.67    1.18
  10  32   3    3.05    1.88
  10  33   0   11.35    0.95
  10  33   1    2.60    0.26
  10  33   2    7.05    0.89
  10  33   3    1.42    1.21
  10  34   0    3.68    0.62
  10  34   1    1.33    0.31
  10  34   2    3.25    0.79
  10  34   3    1.52    1.23
  10  35   0   11.13    1.03
  10  35   1    9.29    0.70
  10  35   2    5.82    0.68
  10  36   0    5.48    0.72
  10  36   1   12.95    0.88
  10  36   2    3.80    0.60
  10  37   0    0.14    0.18
  10  37   1    3.61    0.58
  10  37   2    2.35    0.65
  10  38   0   12.27    1.17
  10  38   1    9.29    1.17
  10  38   2    1.08    0.56
  10  39   0   31.51    2.45
  10  39   1    3.54    0.45
  10  39   2    1.07    0.56
  10  40   0   15.62    1.47
  10  40   1    1.92    0.57
  10  40   2    1.16    0.90
  10  41   0   23.90    2.45
  10  41   1    0.38    0.31
  10  41   2    1.00    0.86
  10  42   0    4.79    1.68
  10  42   1    4.19    0.79
  10  42   2    1.04    0.86
  10  43   0    0.67    0.79
  10  43   1    0.34    0.30
  10  44   0    2.07    1.55
  10  44   1    0.51    0.42
  10  45   0    0.89    1.14
  10  45   1    0.88    0.76
  10  46   1    1.15    0.89
  11   0   1    4.21    0.61
  11   0   2    7.82    0.86
  11   0   3   27.01    2.27
  11   0   4    4.24    0.74
  11   1   0    2.14    0.24
  11   1   1   10.09    0.61
  11   1   2   14.92    0.79
  11   1   3    1.21    0.12
  11   1   4    0.89    0.40
  11   2   0    5.45    0.51
  11   2   1   12.63    0.82
  11   2   2   16.23    0.98
  11   2   3   41.74    2.32
  11   2   4    4.84    0.56
  11   3   0    1.37    0.16
  11   3   1    1.85    0.24
  11   3   2    2.99    0.37
  11   3   3   17.66    1.19
  11   3   4    0.58    0.36
  11   4   0    9.33    1.25
  11   4   1    8.79    0.57
  11   4   2   21.40    1.07
  11   4   3   17.71    1.03
  11   4   4    1.12    0.50
  11   5   0    2.72    0.42
  11   5   1   33.86    1.57
  11   5   2    9.13    0.62
  11   5   3    4.65    0.41
  11   5   4    6.36    0.78
  11   6   0    1.07    0.36
  11   6   1    9.29    0.55
  11   6   2    0.76    0.24
  11   6   3   17.39    1.07
  11   6   4    1.33    0.27
  11   7   0    9.76    1.04
  11   7   1   14.33    0.92
  11   7   2    6.20    0.48
  11   7   3    2.57    0.33
  11   7   4    3.27    0.65
  11   8   0    1.83    0.28
  11   8   1    2.85    0.32
  11   8   2    0.67    0.25
  11   8   3    5.54    0.48
  11   8   4    3.78    0.70
  11   9   0   18.40    1.47
  11   9   1    0.85    0.13
  11   9   2    0.55    0.24
  11   9   3    4.48    0.43
  11   9   4    9.37    1.06
  11  10   0    5.21    0.94
  11  10   1    6.85    0.64
  11  10   2    1.23    0.27
  11  10   3    4.24    0.42
  11  10   4    1.91    0.37
  11  11   0   22.58    1.97
  11  11   1    5.19    0.58
  11  11   2    0.88    0.28
  11  11   3   22.60    1.34
  11  11   4    1.79    0.32
  11  12   0   62.07    3.84
  11  12   1    1.82    0.26
  11  12   2    9.56    0.79
  11  12   3    6.93    0.52
  11  12   4    8.45    1.08
  11  13   0   11.61    0.94
  11  13   1    9.28    0.76
  11  13   2    8.30    0.70
  11  13   3   20.17    1.27
  11  13   4    3.46    0.74
  11  14   0  146.72   10.26
  11  14   1    7.86    0.58
  11  14   2   24.03    1.38
  11  14   3   10.03    0.74
  11  14   4   25.88    2.09
  11  15   0   31.88    2.39
  11  15   1   17.07    0.95
  11  15   2    2.03    0.31
  11  15   3    6.94    0.54
  11  15   4   20.63    1.81
  11  16   0    4.51    0.53
  11  16   1   16.34    0.99
  11  16   2   20.07    1.20
  11  16   3    1.72    0.24
  11  16   4    5.63    0.97
  11  17   0   34.39    2.56
  11  17   1   15.42    0.91
  11  17   2    8.94    0.73
  11  17   3   11.65    0.83
  11  17   4    4.06    1.16
  11  18   0    2.33    0.72
  11  18   1   10.62    0.82
  11  18   2   52.65    2.79
  11  18   3    4.48    0.54
  11  18   4    3.32    1.19
  11  19   0   19.15    1.67
  11  19   1    5.01    0.55
  11  19   2    4.24    0.28
  11  19   3   26.01    1.64
  11  19   4    0.65    0.56
  11  20   0    1.73    0.27
  11  20   1   14.18    0.97
  11  20   2   60.26    2.89
  11  20   3    1.92    0.55
  11  20   4    1.13    0.85
  11  21   0   61.16    4.52
  11  21   1   10.96    0.81
  11  21   2   14.28    0.97
  11  21   3   20.28    1.44
  11  21   4    0.59    0.54
  11  22   0   23.84    2.13
  11  22   1    6.68    0.50
  11  22   2   50.71    2.38
  11  22   3    0.36    0.30
  11  22   4    6.52    1.57
  11  23   0   19.65    1.71
  11  23   1    4.29    0.40
  11  23   2    3.32    0.26
  11  23   3   12.59    1.14
  11  23   4    0.89    0.75
  11  24   0    7.72    0.71
  11  24   1   23.28    1.36
  11  24   2   99.27    4.47
  11  24   3   13.75    1.33
  11  24   4    8.45    1.94
  11  25   0   10.25    0.86
  11  25   1   23.40    1.30
  11  25   2   11.87    0.93
  11  25   3    5.33    0.83
  11  25   4    1.01    0.96
  11  26   0    1.68    0.96
  11  26   1   15.07    0.95
  11  26   2   16.97    1.11
  11  26   3    0.87    0.70
  11  27   0   17.34    1.66
  11  27   1   22.91    1.41
  11  27   2   19.37    1.30
  11  27   3    1.70    1.39
  11  28   0    0.17    0.21
  11  28   1   17.93    0.98
  11  28   2   30.09    1.97
  11  28   3    2.16    1.94
  11  29   0    0.38    0.38
  11  29   1    5.22    0.44
  11  29   2    4.40    0.67
  11  29   3    1.89    1.59
  11  30   0   12.40    1.08
  11  30   1    7.30    0.52
  11  30   2    8.19    0.88
  11  30   3    1.19    1.09
  11  31   0    0.96    0.58
  11  31   1    6.10    0.57
  11  31   2    0.75    0.50
  11  31   3    1.97    1.53
  11  32   0   10.00    0.93
  11  32   1    4.48    0.52
  11  32   2   12.63    1.19
  11  33   0    0.53    0.47
  11  33   1   10.17    0.82
  11  33   2    1.55    0.72
  11  34   0    7.61    0.88
  11  34   1    3.37    0.59
  11  34   2    3.49    1.13
  11  35   0    3.75    0.72
  11  35   1    4.48    0.68
  11  35   2    0.88    0.69
  11  36   0    6.11    1.28
  11  36   1    8.48    0.82
  11  36   2    0.89    0.71
  11  37   0   43.16    3.12
  11  37   1    3.27    0.63
  11  37   2    1.33    1.04
  11  38   0    2.49    1.19
  11  38   1    0.73    0.48
  11  38   2    2.10    1.49
  11  39   0   20.52    2.91
  11  39   1    0.50    0.41
  11  39   2    0.75    0.67
  11  40   0    0.34    0.44
  11  40   1    0.83    0.58
  11  41   0    4.84    1.38
  11  41   1    5.94    0.97
  11  42   0    1.94    1.34
  11  42   1    2.41    1.10
  11  43   0    0.35    0.48
  11  43   1    1.01    0.83
  11  44   1    1.58    1.06
  12   0   0   79.41    6.86
  12   0   1    3.25    0.44
  12   0   2   21.04    1.65
  12   0   3   47.97    3.04
  12   0   4    5.07    1.36
  12   1   0   11.22    0.93
  12   1   1    2.08    0.26
  12   1   2   14.87    1.04
  12   1   3   15.99    0.93
  12   1   4    1.36    0.26
  12   2   0    9.76    0.94
  12   2   1   16.70    1.05
  12   2   2   25.82    1.36
  12   2   3   43.10    2.30
  12   2   4    3.34    0.82
  12   3   0    1.52    0.33
  12   3   1    3.90    0.32
  12   3   2   35.29    1.75
  12   3   3    3.26    0.33
  12   3   4    3.09    0.83
  12   4   0    4.59    0.63
  12   4   1   14.77    0.94
  12   4   2   11.49    0.62
  12   4   3   23.84    1.38
  12   4   4    1.47    0.75
  12   5   0   14.28    1.89
  12   5   1    3.30    0.35
  12   5   2   11.35    0.73
  12   5   3   11.04    0.81
  12   5   4    2.23    0.86
  12   6   0    4.11    0.57
  12   6   1   49.99    2.45
  12   6   2    3.56    0.26
  12   6   3    5.16    0.52
  12   6   4    1.58    0.81
  12   7   0    4.27    0.58
  12   7   1   37.07    1.95
  12   7   2   10.71    0.76
  12   7   3    3.20    0.41
  12   7   4    0.62    0.51
  12   8   0    0.58    0.33
  12   8   1    8.35    0.68
  12   8   2    7.19    0.55
  12   8   3    4.65    0.50
  12   8   4    4.56    0.99
  12   9   0    5.25    0.74
  12   9   1   26.08    1.64
  12   9   2    9.76    0.68
  12   9   3    2.37    0.40
  12   9   4    7.12    1.61
  12  10   0   14.72    1.23
  12  10   1    8.63    0.75
  12  10   2   11.26    0.73
  12  10   3    5.63    0.58
  12  10   4    4.73    1.40
  12  11   0   26.28    1.97
  12  11   1   27.34    1.61
  12  11   2    3.07    0.34
  12  11   3    4.51    0.49
  12  11   4   10.09    1.92
  12  12   0   18.04    1.42
  12  12   1   13.56    1.04
  12  12   2    0.55    0.22
  12  12   3    9.88    0.81
  12  12   4   12.95    2.31
  12  13   0   20.48    1.76
  12  13   1    2.40    0.43
  12  13   2    0.80    0.22
  12  13   3    3.18    0.43
  12  13   4    0.67    0.59
  12  14   0   30.87    2.42
  12  14   1   11.97    0.90
  12  14   2    6.43    0.53
  12  14   3    8.06    0.63
  12  14   4    0.60    0.54
  12  15   0   28.49    2.26
  12  15   1   10.26    0.75
  12  15   2    1.80    0.31
  12  15   3    0.90    0.34
  12  15   4    2.87    1.35
  12  16   0    1.78    0.43
  12  16   1   13.42    0.94
  12  16   2    6.26    0.58
  12  16   3    2.47    0.40
  12  16   4   11.52    2.09
  12  17   0    0.25    0.26
  12  17   1   23.71    1.50
  12  17   2    3.39    0.43
  12  17   3    3.00    0.47
  12  17   4    1.53    1.06
  12  18   0    1.29    0.42
  12  18   1   20.40    1.22
  12  18   2    3.00    0.40
  12  18   3    9.76    1.62
  12  18   4    1.23    0.91
  12  19   0    6.68    1.53
  12  19   1   12.63    0.82
  12  19   2   14.82    1.09
  12  19   3   16.75    1.31
  12  19   4    0.82    0.70
  12  20   0   10.25    1.68
  12  20   1    4.27    0.42
  12  20   2    0.90    0.17
  12  20   3    8.26    0.77
  12  20   4    1.65    1.10
  12  21   0    1.04    1.06
  12  21   1    6.16    0.54
  12  21   2   16.29    1.14
  12  21   3    8.41    0.82
  12  21   4    0.85    0.73
  12  22   0    3.46    0.60
  12  22   1   27.21    1.47
  12  22   2    7.33    0.69
  12  22   3    3.51    0.75
  12  22   4    1.85    1.17
  12  23   0    3.37    0.59
  12  23   1    6.59    0.59
  12  23   2   23.03    1.60
  12  23   3    0.58    0.45
  12  24   0    8.34    0.96
  12  24   1    5.36    0.48
  12  24   2    3.96    0.54
  12  24   3    1.63    0.92
  12  25   0    0.71    0.54
  12  25   1    4.32    0.43
  12  25   2   21.46    1.66
  12  25   3    1.35    1.16
  12  26   0   11.67    1.54
  12  26   1    0.83    0.40
  12  26   2    1.84    0.31
  12  26   3    4.08    2.33
  12  27   0    0.11    0.15
  12  27   1    9.25    0.86
  12  27   2    0.49    0.36
  12  27   3    2.68    1.85
  12  28   0    0.18    0.24
  12  28   1    7.30    0.73
  12  28   2    9.13    0.93
  12  28   3    2.49    1.72
  12  29   0    4.70    0.72
  12  29   1    6.92    0.71
  12  29   2   10.29    1.15
  12  30   0    5.73    0.77
  12  30   1    8.71    0.83
  12  30   2    2.80    1.07
  12  31   0    3.63    0.64
  12  31   1    5.19    0.67
  12  31   2    0.80    0.63
  12  32   0    1.11    0.63
  12  32   1   11.04    0.98
  12  32   2    1.61    0.91
  12  33   0    3.68    0.71
  12  33   1    3.00    0.62
  12  33   2    1.03    0.90
  12  34   0    1.32    0.94
  12  34   1    7.65    0.89
  12  34   2    1.61    1.29
  12  35   0    0.95    0.86
  12  35   1    2.57    0.62
  12  35   2    1.83    1.15
  12  36   0    5.51    1.45
  12  36   1    0.80    0.55
  12  36   2    0.93    0.75
  12  37   0    2.16    1.30
  12  37   1    0.89    0.59
  12  38   0    4.19    1.34
  12  38   1    0.64    0.50
  12  39   0   10.35    2.28
  12  39   1    0.82    0.68
  12  40   0    0.44    0.58
  12  40   1    2.35    1.36
  12  41   1    1.19    0.94
  12  42   1    0.83    0.72
  13   0   1    1.96    0.39
  13   0   2   25.56    1.75
  13   0   3    5.48    0.87
  13   1   0    2.23    1.99
  13   1   1   32.68    1.69
  13   1   2    9.80    0.68
  13   1   3    8.08    0.73
  13   2   0    1.76    1.64
  13   2   1    1.47    0.28
  13   2   2   21.75    1.38
  13   2   3    7.75    0.59
  13   3   0   12.00    2.13
  13   3   1    3.98    0.38
  13   3   2    0.47    0.24
  13   3   3    2.61    0.44
  13   4   0    4.76    1.85
  13   4   1   11.09    0.81
  13   4   2   11.00    0.77
  13   4   3    0.53    0.33
  13   5   1    0.44    0.09
  13   5   2    1.80    0.21
  13   5   3    2.98    0.47
  13   6   0    5.04    1.44
  13   6   1    4.81    0.39
  13   6   2   53.31    2.81
  13   6   3    2.72    0.47
  13   7   0    4.29    1.44
  13   7   1    7.41    0.57
  13   7   2    4.37    0.43
  13   7   3    4.67    0.55
  13   8   0    1.82    1.26
  13   8   1   16.39    0.94
  13   8   2   18.48    1.21
  13   8   3    3.80    0.53
  13   9   0    0.45    0.56
  13   9   1    3.22    0.43
  13   9   2    2.03    0.31
  13   9   3    2.52    0.32
  13  10   0    1.69    1.99
  13  10   1    8.08    0.62
  13  10   2    5.22    0.43
  13  10   3    8.52    0.68
  13  11   0    1.36    1.18
  13  11   1    9.21    0.70
  13  11   2    1.70    0.32
  13  11   3    1.94    0.28
  13  12   0    2.41    1.43
  13  12   1   23.46    1.31
  13  12   2    6.85    0.57
  13  12   3    3.11    0.27
  13  13   0   21.12    1.97
  13  13   1   10.66    0.75
  13  13   2    8.63    0.79
  13  13   3    9.25    0.78
  13  14   0    3.76    0.70
  13  14   1   24.91    1.41
  13  14   2    4.28    0.43
  13  14   3    4.11    0.52
  13  15   0    5.51    0.72
  13  15   1    4.87    0.43
  13  15   2   12.09    0.98
  13  15   3    5.04    0.58
  13  16   0    2.35    0.47
  13  16   1   27.54    1.48
  13  16   2   14.87    1.19
  13  16   3    7.30    0.87
  13  17   0    1.29    0.39
  13  17   1    8.67    0.68
  13  17   2   22.72    1.65
  13  17   3    3.88    0.66
  13  18   0    9.33    1.02
  13  18   1    1.59    0.19
  13  18   2   17.50    1.56
  13  18   3    6.85    0.94
  13  19   0    5.36    0.74
  13  19   1   23.90    1.57
  13  19   2   20.58    1.55
  13  19   3    3.18    0.69
  13  20   0   14.92    1.39
  13  20   1   20.40    1.45
  13  20   2   11.65    1.05
  13  20   3    4.59    0.85
  13  21   0    7.43    0.94
  13  21   1    5.54    0.63
  13  21   2    2.92    0.36
  13  21   3    9.02    2.11
  13  22   0    9.60    1.11
  13  22   1   21.93    1.44
  13  22   2    2.68    0.48
  13  22   3    0.63    0.56
  13  23   0    7.33    1.01
  13  23   1    1.84    0.21
  13  23   2    3.70    0.57
  13  23   3    1.80    1.58
  13  24   0    3.63    0.51
  13  24   1   21.87    1.44
  13  24   2    4.56    0.66
  13  24   3    2.10    1.71
  13  25   0    8.11    2.63
  13  25   1    3.07    0.37
  13  25   2    2.45    0.86
  13  25   3    2.85    2.04
  13  26   0    3.98    0.82
  13  26   1   17.77    1.35
  13  26   2   15.17    1.65
  13  26   3    1.78    1.49
  13  27   0   12.36    1.53
  13  27   1    8.34    0.81
  13  27   2   12.68    2.56
  13  28   0    6.85    1.07
  13  28   1   18.70    1.39
  13  28   2    7.02    2.28
  13  29   0    0.54    0.55
  13  29   1    6.65    0.83
  13  29   2    2.68    2.02
  13  30   0    0.41    0.46
  13  30   1   10.21    0.94
  13  30   2    1.49    0.95
  13  31   0   10.92    1.53
  13  31   1    4.21    0.74
  13  31   2    2.18    1.23
  13  32   0    3.78    1.07
  13  32   1    6.75    1.30
  13  32   2    1.53    1.03
  13  33   0    4.81    1.13
  13  33   1    7.65    1.42
  13  33   2    1.38    1.01
  13  34   0    0.61    0.64
  13  34   1    0.85    0.66
  13  35   0    0.43    0.51
  13  35   1    2.78    1.31
  13  36   0    8.22    1.80
  13  36   1    1.57    1.08
  13  37   1    2.63    1.42
  13  38   1    2.03    1.26
  13  39   1    1.12    0.92
  14   0   0    0.55    0.53
  14   0   1    1.35    0.43
  14   0   2  148.28   13.28
  14   0   3    2.47    1.69
  14   1   0    0.19    0.23
  14   1   1    2.91    0.35
  14   1   2   10.73    0.90
  14   1   3    2.23    0.37
  14   2   0    2.12    0.47
  14   2   1    1.75    0.31
  14   2   2   48.28    3.74
  14   2   3    1.97    0.72
  14   3   0    1.90    0.42
  14   3   1    4.37    0.43
  14   3   2   10.58    0.92
  14   3   3    3.96    0.77
  14   4   0    2.55    0.84
  14   4   1    3.93    0.41
  14   4   2   35.37    2.37
  14   4   3    0.38    0.32
  14   5   0    0.58    0.37
  14   5   1    2.78    0.34
  14   5   2   13.56    0.99
  14   5   3    0.75    0.66
  14   6   0    1.00    0.37
  14   6   1    5.18    0.63
  14   6   2   29.11    1.80
  14   6   3    1.81    1.12
  14   7   0    0.53    0.39
  14   7   1    0.78    0.42
  14   7   2   14.28    1.07
  14   7   3    2.98    0.78
  14   8   0   12.83    1.36
  14   8   1    1.47    0.28
  14   8   2    9.86    0.72
  14   8   3    3.11    0.79
  14   9   0    0.18    0.21
  14   9   1    4.33    0.80
  14   9   2   10.17    0.98
  14   9   3    4.67    1.08
  14  10   0    1.23    0.47
  14  10   1    2.87    0.46
  14  10   2    0.84    0.16
  14  10   3    0.87    0.58
  14  11   0    0.16    0.19
  14  11   1    8.75    0.72
  14  11   2   13.32    0.99
  14  11   3    2.66    0.82
  14  12   0    0.73    0.46
  14  12   1    7.43    0.66
  14  12   2    0.88    0.40
  14  12   3    2.20    0.78
  14  13   0    1.12    0.48
  14  13   1    3.85    0.45
  14  13   2    1.80    0.40
  14  13   3    1.09    0.66
  14  14   0    6.72    0.86
  14  14   1   13.85    1.00
  14  14   2    2.66    0.44
  14  14   3    3.44    0.98
  14  15   0    1.44    0.51
  14  15   1    3.46    0.41
  14  15   2   14.18    1.69
  14  15   3    6.36    1.29
  14  16   0   15.37    1.74
  14  16   1    2.51    0.37
  14  16   2    3.02    0.67
  14  16   3    1.08    1.03
  14  17   0    1.76    0.49
  14  17   1    1.65    0.31
  14  17   2    3.53    0.68
  14  17   3    1.92    1.60
  14  18   0   10.87    1.26
  14  18   1    4.90    0.54
  14  18   2    1.78    1.52
  14  18   3    1.30    1.22
  14  19   0    0.18    0.04
  14  19   1    3.00    0.42
  14  19   2    2.08    1.69
  14  19   3    1.13    1.08
  14  20   0   12.00    1.51
  14  20   1   24.59    1.78
  14  20   2    5.36    2.62
  14  20   3    4.46    2.87
  14  21   0    2.14    0.64
  14  21   1   14.77    1.23
  14  21   2    4.16    0.81
  14  21   3    1.99    1.70
  14  22   0   10.96    3.40
  14  22   1   10.04    0.89
  14  22   2    2.25    0.77
  14  22   3    1.52    1.38
  14  23   0    1.36    0.31
  14  23   1    8.85    0.77
  14  23   2    0.38    0.34
  14  24   0    8.37    1.19
  14  24   1    2.80    0.52
  14  24   2   11.87    1.55
  14  25   0    0.17    0.22
  14  25   1    7.72    0.82
  14  25   2   12.05    1.78
  14  26   0    0.25    0.31
  14  26   1    0.95    0.51
  14  26   2    3.63    1.12
  14  27   0    2.18    0.85
  14  27   1    5.73    1.11
  14  27   2   14.77    2.02
  14  28   0   19.94    2.69
  14  28   1    0.65    0.54
  14  28   2    5.07    1.27
  14  29   0    3.73    1.09
  14  29   1    1.38    0.83
  14  29   2    2.87    1.22
  14  30   0   10.83    1.73
  14  30   1    0.66    0.55
  14  30   2    1.35    0.95
  14  31   0    0.62    0.65
  14  31   1    0.65    0.55
  14  31   2    0.65    0.59
  14  32   0    0.70    0.74
  14  32   1    3.78    1.47
  14  32   2    1.25    1.06
  14  33   1    6.59    1.81
  14  34   1    1.19    0.97
  14  35   1    0.73    0.67
  14  36   1    0.89    0.82
  15   0   1    0.70    0.56
  15   0   2    4.76    0.84
  15   0   3    0.77    0.88
  15   1   0    4.16    0.73
  15   1   1    2.87    0.43
  15   1   2   12.14    1.16
  15   1   3    1.28    0.83
  15   2   0    0.73    0.57
  15   2   1    0.73    0.36
  15   2   2    1.78    0.45
  15   2   3    3.05    1.05
  15   3   0   12.68    1.78
  15   3   1    5.74    0.67
  15   3   2    6.42    0.65
  15   3   3    0.44    0.40
  15   4   0    0.76    0.52
  15   4   1    2.53    0.41
  15   4   2    1.25    0.46
  15   4   3    4.19    1.10
  15   5   0    0.36    0.47
  15   5   1   12.23    0.99
  15   5   2    1.38    0.57
  15   5   3    0.85    0.65
  15   6   0    0.28    0.29
  15   6   1    3.37    0.45
  15   6   2   15.02    1.34
  15   6   3    1.82    0.97
  15   7   0    1.13    0.48
  15   7   1    2.49    0.43
  15   7   2    1.35    0.60
  15   7   3    1.68    1.00
  15   8   0    0.07    0.10
  15   8   1    6.68    0.63
  15   8   2    2.53    0.80
  15   8   3    3.30    2.73
  15   9   0    0.24    0.29
  15   9   1    3.79    0.64
  15   9   2    2.22    0.80
  15   9   3    1.89    1.74
  15  10   0    2.86    1.14
  15  10   1    9.37    0.79
  15  10   2    4.73    0.98
  15  10   3    2.47    2.18
  15  11   0    0.75    0.59
  15  11   1   11.78    1.10
  15  11   2    4.90    0.99
  15  11   3    2.12    1.92
  15  12   0    1.22    0.71
  15  12   1    5.04    0.58
  15  12   2   16.39    2.03
  15  12   3    2.03    1.86
  15  13   0   11.00    1.49
  15  13   1    2.41    0.42
  15  13   2   10.58    1.63
  15  14   0   13.85    1.91
  15  14   1    1.44    0.38
  15  15   0    0.76    0.58
  15  15   1    1.68    0.23
  15  15   2    9.92    1.46
  15  16   0    3.73    0.77
  15  16   1    3.80    0.53
  15  16   2   10.00    1.50
  15  17   0    0.16    0.20
  15  17   1   11.56    1.09
  15  17   2    3.61    0.85
  15  18   1   15.22    1.30
  15  18   2    3.32    0.89
  15  19   0    1.09    0.64
  15  19   1    1.49    0.56
  15  19   2    0.84    0.60
  15  20   0    9.92    1.46
  15  20   1   12.72    1.56
  15  20   2    0.52    0.44
  15  21   0    0.61    0.14
  15  21   1    9.76    1.40
  15  21   2    3.56    1.09
  15  22   0   20.87    2.75
  15  22   1    3.66    0.86
  15  22   2    5.85    1.37
  15  23   0    3.07    0.85
  15  23   1    2.74    0.85
  15  23   2   14.18    2.17
  15  24   0   14.28    2.04
  15  24   1    1.66    0.79
  15  24   2    2.16    1.15
  15  25   0    0.71    0.65
  15  25   1    2.61    1.06
  15  25   2    5.70    1.38
  15  26   0    1.49    1.00
  15  26   1    3.39    1.23
  15  26   2    1.57    1.06
  15  27   1    1.01    0.75
  15  27   2    0.80    0.69
  15  28   1    1.03    0.81
  15  28   2    1.29    1.05
  15  29   1    2.25    1.31
  15  29   2    1.09    0.95
  15  30   1    0.83    0.72
  15  31   1    8.19    2.20
  16   0   0    0.51    0.58
  16   0   1   46.95    6.51
  16   0   2   10.92    2.12
  16   0   3    0.48    0.63
  16   1   0    0.44    0.48
  16   1   1    3.80    1.00
  16   1   2    1.87    0.96
  16   1   3    1.94    1.46
  16   2   0    1.12    0.79
  16   2   1   18.15    1.80
  16   2   2    2.22    0.95
  16   2   3    1.18    1.04
  16   3   0    0.38    0.43
  16   3   1    4.14    0.97
  16   3   2    8.52    1.24
  16   3   3    2.66    1.90
  16   4   0    0.78    0.64
  16   4   1    3.41    0.83
  16   4   2    1.61    0.86
  16   4   3    5.73    2.55
  16   5   0    0.40    0.43
  16   5   1    4.01    1.18
  16   5   2    2.55    1.00
  16   5   3    8.34    2.93
  16   6   0    1.29    0.71
  16   6   1    1.47    0.68
  16   6   2    0.89    0.65
  16   6   3    1.35    1.13
  16   7   0    0.40    0.43
  16   7   1    3.51    1.22
  16   7   2    1.83    0.90
  16   7   3    4.35    2.30
  16   8   0    3.24    1.33
  16   8   1    2.10    1.15
  16   8   2    1.38    0.96
  16   8   3    2.76    1.83
  16   9   0   10.09    1.22
  16   9   1    2.22    0.88
  16   9   2    5.22    1.49
  16   9   3    1.23    1.05
  16  10   0    6.19    3.30
  16  10   1    2.76    0.96
  16  10   2    2.20    1.24
  16  11   0    0.37    0.43
  16  11   1    2.45    0.94
  16  11   2    5.54    1.45
  16  12   0    0.15    0.20
  16  12   1    0.55    0.46
  16  12   2    7.79    1.65
  16  13   0    0.31    0.37
  16  13   1    0.55    0.44
  16  13   2    0.81    0.66
  16  14   1    1.09    0.66
  16  15   0   41.41    5.53
  16  15   1    0.67    0.50
  16  15   2    0.93    0.72
  16  16   0    6.04    1.17
  16  16   1    3.25    0.95
  16  16   2    6.29    1.48
  16  17   0    3.93    1.02
  16  17   1    1.47    0.82
  16  17   2    0.63    0.55
  16  18   1    1.39    0.82
  16  18   2    0.72    0.62
  16  19   1    2.83    1.06
  16  19   2    2.08    1.22
  16  20   1    0.88    0.66
  16  20   2    7.43    2.13
  16  21   1    1.53    0.92
  16  21   2    3.44    1.57
  16  22   1    5.01    1.38
  16  22   2    3.37    1.60
  16  23   1   12.54    2.23
  16  23   2    5.19    2.02
  16  24   1    1.57    1.01
  16  24   2    2.41    1.51
  16  25   2    2.59    1.67
  17   0   2    1.28    1.26
  17   1   2    2.35    1.28
  17   2   1    0.80    0.68
  17   2   2    1.12    0.87
  17   3   1    2.78    1.98
  17   3   2    2.03    1.26
  17   4   1    1.16    0.89
  17   4   2    2.87    1.74
  17   5   1    0.89    0.73
  17   5   2    1.13    0.98
  17   6   1    0.34    0.34
  17   6   2    0.74    0.68
  17   7   1    0.67    0.59
  17   7   2    2.23    1.63
  17   8   1    0.89    0.75
  17   8   2    3.66    2.21
  17   9   1    1.15    0.91
  17   9   2    3.25    1.99
  17  10   2    1.25    1.09
  17  11   2   12.05    3.16
  17  12   2    4.32    2.11
  17  13   2    9.13    2.52
  17  14   2    1.44    1.11
  17  15   2    1.85    1.31
  17  16   2    1.35    1.04
  17  17   2    2.14    1.39
  17  18   2    2.23    1.53
  17  19   2    6.07    2.28
  17  20   2    1.42    1.15
   0   0   0    0.00    0.00
;
_shelx_hkl_checksum   54847


_publcif_funding_html
;<span class="funder"><span class="fundref-name" data-id="">Agrozym project INRAE</span><span class="fundref-subname" data-id=""></span><span class="fundref-grant"></span>; </span><span class="funder"><span class="fundref-name" data-id="">BOOST program, Univ. Cte d'Azur</span><span class="fundref-subname" data-id=""></span><span class="fundref-grant"></span>.</span>
;
