# Supplementary material for: The glycolipid flocculosin-A from the fungus Anthracocystis flocculosa, or how to deal with cotton-wool-like crystals
Source: Acta Crystallogr B Struct Sci Cryst Eng Mater. 2025 Nov 7;81(Pt 6):502–5. doi: 10.1107/S2052520625008583 (PMC12786383; doi:10.1107/S2052520625008583)
Supplement: Supplementary file 2 [file b-81-00502-Isup2.hkl]

data_I                                                                          
_shelx_title ' floc_a.res in P2(1)2(1)2'                                        
_shelx_refln_list_code          4                                               
_shelx_F_calc_maximum      367.67                                               
_exptl_crystal_F_000      1848.00                                               
_reflns_d_resolution_high  0.8760                                               
                                                                                
loop_                                                                           
 _space_group_symop_operation_xyz                                               
 'x, y, z'                                                                      
 '-x, -y, z'                                                                    
 '-x+1/2, y+1/2, -z'                                                            
 'x+1/2, -y+1/2, -z'                                                            
                                                                                
_cell_length_a    16.7200                                                       
_cell_length_b    54.0800                                                       
_cell_length_c     5.4900                                                       
_cell_angle_alpha  90.000                                                       
_cell_angle_beta   90.000                                                       
_cell_angle_gamma  90.000                                                       
                                                                                
_shelx_F_squared_multiplier     1.000                                           
                                                                                
loop_                                                                           
 _refln_index_h                                                                 
 _refln_index_k                                                                 
 _refln_index_l                                                                 
 _refln_F_squared_calc                                                          
 _refln_F_squared_meas                                                          
 _refln_F_squared_sigma                                                         
 _refln_observed_status                                                         
   2   0   0       2913.09       4373.19       363.29 o                         
   4   0   0       6559.19       7451.87       623.51 o                         
   6   0   0        520.26        537.69        44.38 o                         
   8   0   0        728.93        637.45        79.04 o                         
  10   0   0       5359.76       4136.63       286.26 o                         
  12   0   0       1553.85       1456.26       125.80 o                         
  14   0   0         10.94         10.09         9.72 o                         
  16   0   0          0.69          9.35        10.64 o                         
   2   1   0       1937.10       1421.42        83.81 o                         
   3   1   0        319.53        272.33        16.87 o                         
   4   1   0      32958.42      35760.91      2099.03 o                         
   5   1   0        268.74        336.88        31.18 o                         
   6   1   0      20139.08      17225.22      1456.81 o                         
   7   1   0         95.61         91.88        15.77 o                         
   9   1   0       2028.97       1450.03        92.61 o                         
  10   1   0        900.44       1248.31        79.59 o                         
  11   1   0         39.62         39.24         4.40 o                         
  12   1   0        216.59        205.76        17.05 o                         
  13   1   0         85.48         40.89        36.49 o                         
  14   1   0          2.90          3.48         4.22 o                         
  15   1   0         60.43         76.29        13.39 o                         
  16   1   0          0.67          8.07         8.80 o                         
   0   2   0     135179.30     183367.17     15670.84 o                         
   2   2   0       1604.17       1156.61        79.96 o                         
   3   2   0        285.69        328.81        28.97 o                         
   4   2   0       9972.13      14867.06      1011.74 o                         
   5   2   0       6284.88       4387.50       228.87 o                         
   6   2   0        514.08        772.60        64.55 o                         
   7   2   0        135.33        112.97        12.29 o                         
   8   2   0       1108.77       1373.74       118.10 o                         
   9   2   0        184.89        264.44        33.01 o                         
  10   2   0       1886.06       1732.44       107.46 o                         
  11   2   0         86.12         99.95         9.35 o                         
  12   2   0        212.75        178.98        17.24 o                         
  13   2   0         36.27         32.28        30.08 o                         
  14   2   0         20.47         38.88         8.62 o                         
  15   2   0         15.23         13.39        10.45 o                         
  16   2   0          4.46         20.54        14.49 o                         
   1   3   0      19434.79      14746.40      1223.91 o                         
   2   3   0         71.89        106.18         8.99 o                         
   3   3   0      30673.77      22231.64      1179.72 o                         
   4   3   0      37967.21      51497.58      2724.01 o                         
   5   3   0       1095.06       1058.13        62.53 o                         
   6   3   0       4763.13       6226.12       420.50 o                         
   7   3   0        148.42        110.58        16.50 o                         
   8   3   0        165.93        163.95        15.77 o                         
   9   3   0        924.45        820.28        50.25 o                         
  10   3   0        103.90        112.05        11.19 o                         
  11   3   0         30.60         25.12         2.93 o                         
  12   3   0         24.26         27.87         6.05 o                         
  13   3   0        337.37        220.06        39.06 o                         
  14   3   0         25.32         34.84         7.70 o                         
  15   3   0        241.33        232.53        32.64 o                         
  16   3   0          1.59          6.97         7.89 o                         
   0   4   0      11801.78       8125.08       314.69 o                         
   1   4   0       1155.96       1512.93       101.41 o                         
   2   4   0        742.35       1055.75        47.68 o                         
   3   4   0       2911.47       2402.35       125.44 o                         
   4   4   0      62157.43      56530.96      3331.56 o                         
   5   4   0          0.43          3.12         3.85 o                         
   6   4   0         22.69         25.49         4.40 o                         
   7   4   0          0.01          0.00         1.83 o                         
   8   4   0       1032.58       1522.10       128.55 o                         
   9   4   0         27.38         27.51         7.15 o                         
  10   4   0         46.97         40.89        13.57 o                         
  11   4   0        265.94        171.10        22.92 o                         
  12   4   0        120.11         84.17        11.55 o                         
  13   4   0          1.23         87.29        33.93 o                         
  14   4   0         46.56         46.76        15.40 o                         
  15   4   0         12.01         13.94         9.54 o                         
  16   4   0          6.64         14.30        11.74 o                         
   1   5   0       2251.16       2758.48       103.25 o                         
   2   5   0       5385.65       4398.69       255.09 o                         
   3   5   0       2796.50       2745.10       143.96 o                         
   4   5   0       2779.60       3772.06       167.25 o                         
   5   5   0         67.28         93.71         6.60 o                         
   6   5   0          0.53          2.02         0.37 o                         
   7   5   0         40.06         34.66         4.95 o                         
   8   5   0        371.45        282.78        24.02 o                         
   9   5   0        102.57        112.05         6.60 o                         
  10   5   0         27.10         24.76         6.79 o                         
  11   5   0         86.14         49.88         7.70 o                         
  12   5   0        248.65        261.87        34.66 o                         
  14   5   0         23.42         10.64         6.79 o                         
  15   5   0         13.87          6.60         8.62 o                         
  16   5   0         18.92          7.34         7.89 o                         
   0   6   0         15.16         26.41         2.20 o                         
   1   6   0        240.72        168.16         9.90 o                         
   2   6   0         89.44         88.21         7.70 o                         
   3   6   0       4556.61       3540.62       206.68 o                         
   4   6   0      13125.86      17348.45       907.94 o                         
   5   6   0       5364.74       7137.36       417.75 o                         
   6   6   0        118.64        112.42         9.90 o                         
   7   6   0        967.68       1285.90       108.01 o                         
   8   6   0       2696.19       2879.15       197.51 o                         
   9   6   0        794.67        629.93        50.06 o                         
  10   6   0        518.26        684.94        62.53 o                         
  11   6   0         13.02         19.62         6.60 o                         
  12   6   0         66.78         75.37        10.45 o                         
  13   6   0        138.35         92.43        26.41 o                         
  14   6   0         29.53         18.34         6.79 o                         
  15   6   0          4.52          5.13         5.32 o                         
  16   6   0         37.89         23.66        13.02 o                         
   1   7   0        739.98        644.05        46.58 o                         
   2   7   0       2876.38       3402.72       198.79 o                         
   3   7   0         39.05         52.08         4.22 o                         
   4   7   0       3824.42       3787.46       223.18 o                         
   5   7   0       3708.59       2959.29       200.26 o                         
   6   7   0        941.10        772.42        47.50 o                         
   7   7   0      12039.99       9114.26       625.89 o                         
   8   7   0       1178.97       1067.12        75.37 o                         
   9   7   0       1221.36       1319.28        79.77 o                         
  10   7   0       3341.45       2483.77       172.57 o                         
  11   7   0        162.42        178.98        19.07 o                         
  12   7   0         41.87         78.31        10.64 o                         
  13   7   0         44.77         78.67        26.41 o                         
  14   7   0          8.48          9.72         7.15 o                         
  15   7   0         22.05         20.72         8.80 o                         
  16   7   0          8.07          7.34         7.89 o                         
   0   8   0      11670.49      16265.38       960.02 o                         
   1   8   0       4542.92       5494.60       285.16 o                         
   2   8   0       1369.62       1449.85        84.91 o                         
   3   8   0        407.08        501.56        29.71 o                         
   4   8   0      19227.39      19958.03      1172.20 o                         
   5   8   0        125.62        187.24        13.75 o                         
   6   8   0        167.84        131.30        11.37 o                         
   7   8   0        330.72        416.10        35.39 o                         
   8   8   0        602.51        785.26        66.20 o                         
   9   8   0         29.40         36.68         3.48 o                         
  10   8   0        111.27        108.56         9.35 o                         
  11   8   0         32.76         33.56         5.13 o                         
  12   8   0         14.81         10.64         6.05 o                         
  13   8   0          9.63         33.38        23.11 o                         
  14   8   0        293.58        235.28        24.94 o                         
  15   8   0          2.21          1.28         1.83 o                         
  16   8   0         95.35         59.42        24.39 o                         
   1   9   0        432.44        541.72        28.79 o                         
   2   9   0       3382.99       3817.90       224.10 o                         
   3   9   0      19906.75      16125.64       944.07 o                         
   4   9   0       1092.90       1158.81        69.14 o                         
   5   9   0        267.48        334.86        25.12 o                         
   6   9   0       3100.96       2503.03       145.79 o                         
   7   9   0       3750.09       2788.38       165.41 o                         
   8   9   0       5280.44       4850.73       287.00 o                         
   9   9   0       2169.54       2117.74       126.35 o                         
  10   9   0       6830.17       6109.67       365.12 o                         
  11   9   0        340.00        337.43        26.96 o                         
  12   9   0        128.78         96.28        13.57 o                         
  13   9   0         14.51          8.25        10.27 o                         
  14   9   0          0.52          3.30         3.85 o                         
  15   9   0          0.03          4.40         5.32 o                         
  16   9   0        152.88        185.04        22.37 o                         
   0  10   0        515.36        443.06        33.19 o                         
   1  10   0        918.88        771.50        38.14 o                         
   2  10   0       2120.56       2441.41       142.12 o                         
   3  10   0       4911.51       6128.93       356.50 o                         
   4  10   0       2837.50       2256.56       133.14 o                         
   5  10   0       4689.94       5012.84       338.53 o                         
   6  10   0       1315.73       1640.02       111.32 o                         
   7  10   0        248.41        259.12        21.27 o                         
   8  10   0         74.12         98.11         8.99 o                         
   9  10   0       1781.26       1748.58       103.43 o                         
  10  10   0       1426.27       1534.94        92.61 o                         
  11  10   0         93.40         95.54        17.24 o                         
  12  10   0        265.65        269.94        22.56 o                         
  13  10   0         55.23         30.99        36.49 o                         
  14  10   0         33.96         22.56         8.62 o                         
  15  10   0         53.22         52.45        20.91 o                         
  16  10   0        222.28        113.52        60.52 o                         
   1  11   0        852.96       1106.91        53.92 o                         
   2  11   0        409.92        460.48        27.14 o                         
   3  11   0       1292.68       1134.61        66.94 o                         
   4  11   0         25.20         15.59         7.89 o                         
   5  11   0        348.84        328.81        33.38 o                         
   6  11   0        502.64        373.19        25.12 o                         
   7  11   0        643.58        821.75        68.40 o                         
   8  11   0        351.99        479.19        29.16 o                         
   9  11   0        629.98        805.43        49.88 o                         
  10  11   0       1847.93       2388.96       145.06 o                         
  11  11   0        315.98        414.08        36.13 o                         
  12  11   0        425.18        481.94        36.13 o                         
  13  11   0         55.49         24.94        21.64 o                         
  14  11   0          2.27          2.93         3.48 o                         
  15  11   0         32.11         13.75        10.82 o                         
  16  11   0          8.31          6.79         7.89 o                         
   0  12   0        510.37        644.42        41.81 o                         
   1  12   0       7615.07       8304.98       365.49 o                         
   2  12   0       4697.71       4782.14       281.13 o                         
   3  12   0       1713.54       1841.37       107.83 o                         
   4  12   0         83.57         80.14         5.68 o                         
   5  12   0      10638.07       8598.03       585.92 o                         
   6  12   0        726.10        708.23        39.79 o                         
   7  12   0       2543.91       2003.12       118.10 o                         
   8  12   0         15.51         28.42         4.03 o                         
   9  12   0        290.36        272.69        19.99 o                         
  10  12   0       2565.76       1985.88       119.93 o                         
  11  12   0       1289.65       1138.27        70.42 o                         
  12  12   0        243.57        330.83        26.04 o                         
  13  12   0         44.21         44.20        26.22 o                         
  14  12   0         18.37         13.39         8.44 o                         
  15  12   0         29.48         22.37        13.02 o                         
  16  12   0          0.17          2.75         3.67 o                         
   1  13   0       3163.24       2573.08       114.25 o                         
   2  13   0         91.90        139.74        11.74 o                         
   3  13   0       8063.39       8101.06       474.79 o                         
   4  13   0        433.01        434.81        30.26 o                         
   5  13   0        767.77        974.88        66.39 o                         
   6  13   0         22.39         22.37         3.85 o                         
   8  13   0        770.24        671.74        39.24 o                         
   9  13   0        387.63        273.61        19.99 o                         
  10  13   0         58.63         64.37         8.80 o                         
  11  13   0        153.88        212.91        17.24 o                         
  12  13   0        429.24        375.57        32.28 o                         
  13  13   0        410.82        387.31        36.13 o                         
  14  13   0         16.64         20.54         8.80 o                         
  15  13   0        225.63        201.72        27.32 o                         
  16  13   0          7.80          5.68         6.79 o                         
   0  14   0         15.52         23.84         7.34 o                         
   1  14   0       5403.54       5704.21       273.98 o                         
   2  14   0        111.67        105.63         7.89 o                         
   3  14   0      19394.47      19296.01      1129.65 o                         
   4  14   0        475.81        484.69        33.38 o                         
   5  14   0       6483.96       4885.21       288.10 o                         
   6  14   0         72.89         80.69         6.97 o                         
   7  14   0       3015.25       2546.67       151.48 o                         
   8  14   0        406.99        421.24        24.76 o                         
   9  14   0          8.28         13.75         5.68 o                         
  10  14   0        209.47        201.91        21.46 o                         
  11  14   0       2890.28       2690.63       188.15 o                         
  12  14   0        734.85        566.11        44.38 o                         
  13  14   0         38.75         68.95        12.84 o                         
  14  14   0        121.48        123.24        15.77 o                         
  15  14   0        287.57        253.99        35.03 o                         
   1  15   0       6916.77       5205.21       233.82 o                         
   2  15   0      16818.00      20302.61      1059.42 o                         
   3  15   0       2854.68       4090.96       277.65 o                         
   4  15   0        109.51        102.15         9.54 o                         
   5  15   0        148.28        211.44        12.84 o                         
   6  15   0       1876.79       2259.13       154.04 o                         
   7  15   0        448.60        379.61        26.22 o                         
   8  15   0         22.29         12.29         4.03 o                         
   9  15   0         98.76         95.18        10.27 o                         
  10  15   0        978.87       1035.94        65.84 o                         
  11  15   0        528.99        584.63        43.83 o                         
  12  15   0        471.77        522.47        41.45 o                         
  13  15   0         68.31        101.05        13.20 o                         
  14  15   0          0.61         26.41         9.35 o                         
  15  15   0          3.80         13.94        10.64 o                         
  16  15   0        673.55        759.40       101.41 o                         
   0  16   0         58.08         76.84        13.20 o                         
   1  16   0       6692.40       8787.65       386.39 o                         
   2  16   0        961.71        980.93        49.88 o                         
   3  16   0       9096.19       7063.28       475.70 o                         
   4  16   0       1347.35       1277.65        74.64 o                         
   5  16   0         78.32         62.53         7.15 o                         
   6  16   0        197.23        253.62        17.79 o                         
   7  16   0       1338.62       1059.97        57.22 o                         
   8  16   0         54.26         63.08         7.89 o                         
   9  16   0         34.26         37.59         5.13 o                         
  10  16   0       1039.97        920.96        69.50 o                         
  11  16   0         55.66         82.71         9.72 o                         
  12  16   0         26.46         32.64         7.89 o                         
  13  16   0         60.34         43.10         8.62 o                         
  14  16   0        380.78        281.86        31.91 o                         
  15  16   0         53.63         68.40        14.12 o                         
  16  16   0         62.53        110.76        21.46 o                         
   1  17   0       4423.32       5102.70       227.58 o                         
   2  17   0       5780.41       5328.82       312.86 o                         
   3  17   0        267.18        164.68        12.65 o                         
   4  17   0       1824.59       1560.79        91.14 o                         
   5  17   0         46.30         68.04         5.50 o                         
   6  17   0        840.99       1066.75        62.72 o                         
   7  17   0        440.51        378.32        22.37 o                         
   8  17   0        840.45        903.36        49.51 o                         
   9  17   0        172.85        171.83        13.02 o                         
  10  17   0        648.06        694.30        52.08 o                         
  11  17   0        440.21        630.66        46.95 o                         
  12  17   0          7.96          4.58         4.77 o                         
  13  17   0         20.32         23.66         7.15 o                         
  14  17   0          9.78         32.28         8.99 o                         
  15  17   0          3.77          2.93         3.67 o                         
  16  17   0         29.13         72.07        18.71 o                         
   0  18   0        675.59        489.27        38.51 o                         
   1  18   0        674.34        704.38        40.89 o                         
   2  18   0       1945.38       2072.44       142.67 o                         
   3  18   0       2923.04       3447.10       180.63 o                         
   4  18   0       2731.74       2025.68       118.83 o                         
   5  18   0       3012.39       2538.97       149.46 o                         
   6  18   0        596.41        747.30        50.98 o                         
   7  18   0       1569.16       1562.99        93.34 o                         
   8  18   0         56.13         82.16        14.85 o                         
   9  18   0        332.78        299.65        22.74 o                         
  10  18   0         92.80         78.67        11.19 o                         
  11  18   0         46.20         42.73        13.20 o                         
  12  18   0         38.54         23.66         7.70 o                         
  13  18   0        258.03        171.10        18.71 o                         
  14  18   0        175.02        199.34        23.11 o                         
   1  19   0        997.78        757.93        54.47 o                         
   2  19   0        128.96        137.54        11.55 o                         
   3  19   0        553.42        774.62        42.73 o                         
   4  19   0       2035.24       2415.92       140.47 o                         
   5  19   0        789.72        993.22        67.67 o                         
   6  19   0        876.90        993.03        67.49 o                         
   7  19   0       2853.97       2117.74       126.35 o                         
   8  19   0        298.18        327.89        19.99 o                         
   9  19   0         66.37         63.45         6.97 o                         
  10  19   0          0.70          0.73         0.18 o                         
  11  19   0        422.34        351.18        30.63 o                         
  12  19   0        155.67        122.50        28.06 o                         
  13  19   0         95.35         98.29        13.57 o                         
  14  19   0          3.31          3.30         0.73 o                         
  15  19   0         13.98         19.99        11.74 o                         
   0  20   0        398.03        403.81        42.73 o                         
   1  20   0        233.90        263.71        15.22 o                         
   2  20   0       1455.59       1333.21        66.20 o                         
   3  20   0         84.19        102.70         8.44 o                         
   4  20   0         85.02         81.79         8.99 o                         
   5  20   0       6261.28       5638.00       387.86 o                         
   6  20   0        413.21        463.97        33.19 o                         
   7  20   0       6004.93       6260.96       373.92 o                         
   8  20   0       1564.73       1173.85        71.52 o                         
   9  20   0          2.29         12.10         4.58 o                         
  10  20   0        143.81        150.74        18.52 o                         
  11  20   0         16.03         31.73         4.95 o                         
  12  20   0        256.69        187.97        30.81 o                         
  13  20   0        368.94        273.61        25.49 o                         
  14  20   0        163.38        220.06        27.69 o                         
  15  20   0        166.70        181.92        26.77 o                         
   1  21   0      10910.54      11142.14       492.94 o                         
   2  21   0       1396.06       1640.02        80.14 o                         
   3  21   0        205.15        269.03        17.05 o                         
   4  21   0       1260.51       1365.49        81.24 o                         
   5  21   0        516.28        605.91        42.00 o                         
   6  21   0         41.42         20.54         5.87 o                         
   7  21   0       1087.26       1010.45        61.07 o                         
   8  21   0       1710.70       1477.35        80.32 o                         
   9  21   0         65.09         34.84         5.50 o                         
  10  21   0         54.45         49.88         8.62 o                         
  11  21   0       1050.81       1121.59        82.89 o                         
  12  21   0         12.95         19.07        19.44 o                         
  13  21   0        108.96        136.26        17.24 o                         
  14  21   0          0.07         39.24        11.74 o                         
  15  21   0          4.66         11.19         2.57 o                         
   0  22   0       4585.61       3663.31       219.51 o                         
   1  22   0       1741.02       1353.20        63.27 o                         
   2  22   0        673.75        731.52        37.41 o                         
   3  22   0       3864.45       3801.03       183.02 o                         
   4  22   0      12879.05      10819.75       634.51 o                         
   5  22   0      17764.36      18577.69      1303.14 o                         
   6  22   0        562.43        662.02        39.06 o                         
   7  22   0        910.16        931.78        65.47 o                         
   8  22   0         37.52         44.01         4.77 o                         
   9  22   0          7.24          2.20         2.57 o                         
  10  22   0          0.29          9.17         7.15 o                         
  11  22   0        448.42        437.19        39.06 o                         
  12  22   0         70.86         63.45        11.00 o                         
  13  22   0        192.68        176.05        20.36 o                         
  14  22   0        271.70        200.99        62.35 o                         
  15  22   0        439.38        382.73        50.43 o                         
   1  23   0      12042.92      13583.00       602.05 o                         
   2  23   0         90.58         93.34         5.87 o                         
   3  23   0      23359.93      24602.08      1301.49 o                         
   4  23   0       2792.33       3577.30       209.24 o                         
   5  23   0         64.74        103.25         8.99 o                         
   6  23   0        897.84        792.04        48.05 o                         
   7  23   0       2509.75       2407.85       142.86 o                         
   8  23   0        228.40        198.61        17.79 o                         
   9  23   0         59.65         58.32         7.15 o                         
  10  23   0         24.81         32.64         6.60 o                         
  11  23   0        268.68        360.35        31.36 o                         
  12  23   0         76.33         61.80        10.82 o                         
  13  23   0        131.57        134.42        18.52 o                         
  14  23   0         12.99         24.94         5.68 o                         
  15  23   0          5.47         56.30        15.59 o                         
   0  24   0       1288.80       1823.77       113.52 o                         
   1  24   0         58.12         46.03         6.42 o                         
   2  24   0         82.81        112.78        48.78 o                         
   3  24   0        106.86        112.42         7.89 o                         
   4  24   0        356.11        339.08        26.59 o                         
   5  24   0      10363.35      12368.99       660.00 o                         
   6  24   0        964.02        626.44        37.78 o                         
   7  24   0       1223.75       1112.42        66.02 o                         
   8  24   0        701.05        721.99        44.38 o                         
   9  24   0          3.21          4.03         4.22 o                         
  10  24   0        113.27        121.40        11.55 o                         
  11  24   0        110.33        141.57        13.02 o                         
  12  24   0        142.31        152.94        17.61 o                         
  13  24   0         48.94         66.57         9.35 o                         
  14  24   0        144.44        153.49        21.82 o                         
  15  24   0        255.28        261.87        37.41 o                         
   1  25   0        850.72        986.06        48.23 o                         
   2  25   0       5876.48       5413.36       287.00 o                         
   3  25   0        642.90        523.75        35.21 o                         
   4  25   0          7.84          6.42         1.47 o                         
   5  25   0        222.71        220.61        14.85 o                         
   6  25   0        254.02        271.41        18.89 o                         
   7  25   0        452.41        357.23        22.92 o                         
   8  25   0        178.29        176.23        15.59 o                         
   9  25   0        216.97        249.59        21.64 o                         
  10  25   0         29.18         25.49         6.60 o                         
  11  25   0        215.81        187.97        15.77 o                         
  12  25   0          2.24         13.02         9.90 o                         
  13  25   0        156.84        148.73        48.23 o                         
  14  25   0          1.34          3.12         4.03 o                         
  15  25   0         10.13         13.02        11.92 o                         
   0  26   0      43069.66      45841.79      3964.79 o                         
   1  26   0        581.80        618.19        42.36 o                         
   2  26   0         27.52         38.88         6.60 o                         
   3  26   0       2957.03       3178.44       154.96 o                         
   4  26   0        515.92        516.23        28.79 o                         
   5  26   0       7343.76       7470.76       398.86 o                         
   6  26   0       1761.28       1565.20        93.53 o                         
   7  26   0       1495.55       1554.38        93.16 o                         
   8  26   0        272.28        227.58        23.29 o                         
   9  26   0          6.20          6.79         1.28 o                         
  10  26   0          0.87          9.54         6.42 o                         
  11  26   0         19.07         30.81        17.61 o                         
  12  26   0        177.99        214.01        28.24 o                         
  13  26   0         92.10         72.99        15.04 o                         
  14  26   0          8.54          4.58         5.68 o                         
  15  26   0         32.18         27.32        18.34 o                         
   1  27   0       3592.62       2483.77       131.49 o                         
   2  27   0        252.31        212.91        13.57 o                         
   3  27   0         15.15         19.07         2.20 o                         
   4  27   0         39.41         33.74         5.87 o                         
   5  27   0        213.08        259.86        19.07 o                         
   6  27   0          6.37          8.99         0.73 o                         
   7  27   0         68.98         68.40         7.34 o                         
   8  27   0        486.99        559.51        42.91 o                         
   9  27   0       1111.84       1086.93        67.12 o                         
  10  27   0          1.60          3.85         4.03 o                         
  11  27   0        310.62        317.99        30.44 o                         
  12  27   0          4.69          2.02         2.75 o                         
  13  27   0        153.07        226.66        28.06 o                         
  14  27   0          1.65         39.98        15.59 o                         
   0  28   0        552.12        465.25        38.88 o                         
   1  28   0       2425.70       3049.70       139.56 o                         
   2  28   0        409.89        415.37        23.84 o                         
   3  28   0       2297.54       2397.03       121.03 o                         
   4  28   0        693.30        630.66        34.48 o                         
   5  28   0       3126.22       3828.17       190.35 o                         
   6  28   0        395.35        399.23        26.04 o                         
   7  28   0        617.41        510.00        35.94 o                         
   8  28   0         45.80         47.50         6.42 o                         
   9  28   0        275.45        368.79        32.64 o                         
  10  28   0          2.71          2.20         2.75 o                         
  11  28   0          3.86          3.12         3.85 o                         
  12  28   0          7.02          3.30         4.40 o                         
  13  28   0        119.05        125.62        19.62 o                         
  14  28   0        332.72        365.67        49.33 o                         
   1  29   0       1425.90       1361.45        62.90 o                         
   2  29   0        276.35        193.29        13.02 o                         
   3  29   0       1135.37       1062.17        53.92 o                         
   4  29   0        238.09        224.28        14.85 o                         
   5  29   0       2499.49       2442.88       122.13 o                         
   6  29   0        151.36        141.57        11.74 o                         
   7  29   0         34.33         36.49        10.27 o                         
   8  29   0        430.17        359.62        34.48 o                         
   9  29   0        122.12        123.79        16.50 o                         
  10  29   0         37.83         34.84         7.15 o                         
  11  29   0         20.95          6.97         6.97 o                         
  12  29   0         65.20         86.19        13.20 o                         
  13  29   0          5.77          9.90        10.09 o                         
  14  29   0          0.32         68.40        19.99 o                         
   0  30   0       3576.30       3824.69       231.07 o                         
   1  30   0         55.42         50.80         4.03 o                         
   2  30   0        345.67        317.44        18.34 o                         
   3  30   0          0.90          4.03         3.85 o                         
   4  30   0        255.40        245.19        16.32 o                         
   5  30   0         86.61        117.73        10.09 o                         
   6  30   0        197.80        204.66        19.44 o                         
   7  30   0          1.32         15.95        10.27 o                         
   8  30   0         17.55         27.32         5.68 o                         
   9  30   0        633.83        698.52        52.26 o                         
  10  30   0         18.88         25.31         9.17 o                         
  11  30   0        313.59        227.40        19.81 o                         
  12  30   0         78.47        105.08        14.12 o                         
  13  30   0          5.98          7.52         8.44 o                         
  14  30   0        184.38        198.61        31.73 o                         
   1  31   0        338.58        246.10        14.67 o                         
   2  31   0         91.66         82.16         7.52 o                         
   3  31   0         50.23         66.94         5.68 o                         
   4  31   0          0.72          0.37         0.18 o                         
   5  31   0        958.62        818.08        45.66 o                         
   6  31   0        320.64        305.34        23.11 o                         
   7  31   0        152.13        138.27        16.14 o                         
   8  31   0        562.61        506.33        33.38 o                         
   9  31   0        198.48        212.54        15.95 o                         
  10  31   0         31.98         29.53         8.62 o                         
  11  31   0          6.93         17.61        10.64 o                         
  12  31   0         45.69         66.57        11.74 o                         
  13  31   0        146.30        200.26        28.06 o                         
  14  31   0          6.12         11.37        11.92 o                         
   0  32   0       5172.91       4129.66       247.20 o                         
   1  32   0         91.82         59.97         7.15 o                         
   2  32   0        185.70        163.95        11.19 o                         
   3  32   0         50.45         43.10         6.05 o                         
   4  32   0        327.90        458.10        28.24 o                         
   5  32   0        755.60        763.98        44.01 o                         
   6  32   0         26.67         26.96        12.29 o                         
   7  32   0        110.79        103.98        15.04 o                         
   8  32   0         36.33         28.42         3.30 o                         
   9  32   0         72.40         59.97         8.07 o                         
  10  32   0         12.58         13.39        13.39 o                         
  11  32   0        183.65        183.39        17.05 o                         
  12  32   0         10.01         20.36        11.55 o                         
  13  32   0        104.00         69.32        19.62 o                         
  14  32   0         20.51         12.84        13.57 o                         
   1  33   0          1.46          2.75         3.30 o                         
   2  33   0         45.96         54.65         6.42 o                         
   3  33   0         17.76         18.34         5.87 o                         
   4  33   0        509.42        574.36        31.91 o                         
   5  33   0        902.55        830.55        58.68 o                         
   6  33   0        866.05        705.85        48.23 o                         
   7  33   0        372.20        290.85        20.17 o                         
   8  33   0        805.30       1020.91        70.24 o                         
   9  33   0          0.76          1.47         2.02 o                         
  10  33   0        181.37        208.14        17.42 o                         
  11  33   0          1.22          9.72         8.62 o                         
  12  33   0         24.28         67.49        13.02 o                         
  13  33   0         84.01         88.21        20.72 o                         
   0  34   0        114.72        114.25        12.29 o                         
   1  34   0        128.95        105.63         8.99 o                         
   2  34   0          1.47          2.38         2.93 o                         
   3  34   0          7.11         15.59         6.05 o                         
   4  34   0        286.80        260.96        19.44 o                         
   5  34   0        139.77        119.02        15.04 o                         
   6  34   0         40.82         35.39         5.50 o                         
   7  34   0          4.16          0.00         1.83 o                         
   8  34   0        439.94        382.73        26.96 o                         
   9  34   0          0.01          5.13         4.77 o                         
  10  34   0         82.99         67.49        11.37 o                         
  11  34   0         80.30        139.56        16.14 o                         
  12  34   0         23.46         24.21        17.24 o                         
  13  34   0          1.72         11.19        11.74 o                         
   1  35   0          1.65          4.77         4.95 o                         
   2  35   0         15.96         29.34         4.22 o                         
   3  35   0          6.43         11.37        11.00 o                         
   4  35   0          0.04          0.00         1.83 o                         
   5  35   0          1.26          9.72         9.54 o                         
   6  35   0         25.22         21.64         6.05 o                         
   7  35   0        366.72        382.73        30.08 o                         
   8  35   0         14.93          9.72         4.77 o                         
   9  35   0          7.46         22.92         6.24 o                         
  10  35   0        150.89        204.11        18.89 o                         
  11  35   0         61.60         68.77        13.20 o                         
  12  35   0         46.23         17.42        15.77 o                         
  13  35   0          0.68          7.89         9.35 o                         
   0  36   0         36.83         26.59        10.27 o                         
   1  36   0       1037.28       1392.08        71.70 o                         
   2  36   0          0.55         13.02         6.97 o                         
   3  36   0        144.89        126.90        12.47 o                         
   4  36   0         11.54         14.67        11.00 o                         
   5  36   0        238.89        271.78        19.99 o                         
   6  36   0         33.23         26.59         6.60 o                         
   7  36   0          1.23          1.83         2.20 o                         
   8  36   0          7.25         18.52         4.95 o                         
   9  36   0        720.67        757.93        57.40 o                         
  10  36   0         69.84        100.50        13.20 o                         
  11  36   0        140.21        112.05        23.47 o                         
  12  36   0        121.98        101.05        26.59 o                         
  13  36   0        147.16        150.74        33.01 o                         
   1  37   0          0.45          3.12         3.85 o                         
   2  37   0         71.73         63.08         9.17 o                         
   3  37   0        125.38        111.13        18.16 o                         
   4  37   0         30.04         31.18         6.05 o                         
   5  37   0          9.27         19.26         6.05 o                         
   6  37   0         36.85         49.51         8.07 o                         
   7  37   0          4.57          4.03         3.67 o                         
   8  37   0        157.13        121.95        12.65 o                         
   9  37   0         62.99         88.39         9.72 o                         
  10  37   0          3.58          2.57         3.30 o                         
  11  37   0        693.51        791.49        57.22 o                         
  12  37   0         35.74         39.61        23.84 o                         
   0  38   0        203.99        180.45        29.53 o                         
   1  38   0       1002.33       1188.89        92.79 o                         
   2  38   0         35.26         48.23        12.29 o                         
   3  38   0        373.67        309.92        22.56 o                         
   4  38   0         70.36         41.45        11.55 o                         
   5  38   0         85.54         85.64         9.72 o                         
   6  38   0         79.97         68.40         9.17 o                         
   7  38   0         15.05         20.72         5.50 o                         
   8  38   0         63.19         39.98         6.97 o                         
   9  38   0         94.35        129.29        15.04 o                         
  10  38   0        203.97        225.01        21.46 o                         
  11  38   0          0.11         45.66        21.82 o                         
  12  38   0        108.33         76.84        24.57 o                         
   1  39   0        183.02        149.46        13.39 o                         
   2  39   0        390.29        305.34        21.09 o                         
   3  39   0        118.96         99.39        10.45 o                         
   4  39   0         13.75         19.62         7.52 o                         
   5  39   0         26.78         38.88         7.52 o                         
   6  39   0         13.83         18.89         6.05 o                         
   7  39   0         71.08         90.41        11.55 o                         
   8  39   0        139.03        130.02        13.75 o                         
   9  39   0          9.30          4.77         4.58 o                         
  10  39   0        388.28        577.85        44.93 o                         
  11  39   0        459.25        376.31        53.37 o                         
  12  39   0        221.98        189.80        41.81 o                         
   0  40   0          0.44         12.10        11.00 o                         
   1  40   0        203.39        173.85        15.22 o                         
   2  40   0        443.75        595.27        41.63 o                         
   3  40   0         96.38        126.90        13.02 o                         
   4  40   0          0.91          8.62         6.97 o                         
   5  40   0        309.41        330.83        22.92 o                         
   6  40   0          1.37          2.57         2.93 o                         
   7  40   0         11.61         13.94         5.50 o                         
   8  40   0        214.96        255.64        22.01 o                         
   9  40   0        117.36        120.12        13.94 o                         
  10  40   0        233.66        286.45        26.96 o                         
  11  40   0          1.17          6.24         8.07 o                         
  12  40   0         12.00          8.07        10.64 o                         
   1  41   0        641.27        711.72        46.95 o                         
   2  41   0        553.61        704.38        39.43 o                         
   3  41   0         70.32         84.91        10.09 o                         
   4  41   0         32.32         40.89         7.70 o                         
   5  41   0          5.38          7.15         5.50 o                         
   6  41   0          4.37          1.83         2.38 o                         
   7  41   0         37.09         21.64         6.05 o                         
   8  41   0          1.94         14.67         6.24 o                         
   9  41   0         14.43         29.89         8.44 o                         
  10  41   0        409.34        438.29        44.93 o                         
  11  41   0         99.49         88.76        25.31 o                         
   0  42   0        837.86        856.23        64.37 o                         
   1  42   0          0.77         21.27        10.64 o                         
   2  42   0        622.78        665.51        44.01 o                         
   3  42   0         56.93         53.37        15.40 o                         
   4  42   0        244.55        178.98        16.87 o                         
   5  42   0          4.63          1.83         2.38 o                         
   6  42   0         39.47         52.26         7.89 o                         
   7  42   0          0.67          2.38         2.75 o                         
   8  42   0         16.99         11.37         1.47 o                         
   9  42   0        470.19        469.83        36.86 o                         
  10  42   0        151.34         87.84        30.81 o                         
  11  42   0         81.33         35.58        24.57 o                         
   1  43   0        171.50        226.66        25.12 o                         
   2  43   0        319.44        302.40        23.84 o                         
   3  43   0        290.55        392.44        29.34 o                         
   4  43   0          3.15         23.47         7.15 o                         
   5  43   0         96.46         86.74        10.27 o                         
   6  43   0        176.72        169.63        17.24 o                         
   7  43   0         57.39         47.50         8.25 o                         
   8  43   0          7.77         11.19         6.60 o                         
   9  43   0          0.05         13.02        14.12 o                         
  10  43   0         23.21         12.29        14.49 o                         
  11  43   0          7.44          6.42         8.80 o                         
   0  44   0       1439.43       1827.62       131.49 o                         
   1  44   0         12.36         13.02         9.72 o                         
   2  44   0        454.18        373.01        24.39 o                         
   3  44   0         48.90         34.66         8.44 o                         
   4  44   0        121.87        107.83        11.92 o                         
   5  44   0        119.04        103.25        11.74 o                         
   6  44   0          1.87          3.30         3.67 o                         
   7  44   0         23.89         22.56         6.24 o                         
   8  44   0        316.49        358.34        29.16 o                         
   9  44   0        489.13        500.09        63.82 o                         
  10  44   0         45.48         37.96        28.42 o                         
   1  45   0          3.29         12.10         9.72 o                         
   2  45   0        429.19        386.94        24.94 o                         
   3  45   0         44.78         49.88         9.35 o                         
   4  45   0         41.23         44.93         5.87 o                         
   5  45   0         35.36         46.76         8.25 o                         
   6  45   0        340.79        416.65        29.16 o                         
   7  45   0        369.91        393.55        31.54 o                         
   8  45   0        114.29        123.79        25.12 o                         
   9  45   0         48.23         47.86        32.28 o                         
  10  45   0         55.41         16.32        20.91 o                         
   0  46   0        890.07       1177.52        88.58 o                         
   1  46   0          0.19          4.40         5.32 o                         
   2  46   0        182.59        208.14        18.16 o                         
   3  46   0          7.30          5.87         7.89 o                         
   4  46   0         18.55         18.16         7.70 o                         
   5  46   0         18.05          7.52         5.87 o                         
   6  46   0         10.27         19.99         6.97 o                         
   7  46   0         40.93         29.34         7.15 o                         
   8  46   0        101.20         48.23        24.02 o                         
   9  46   0        263.26        338.90        49.51 o                         
   1  47   0         26.61         19.81        10.45 o                         
   2  47   0        641.94        676.88        39.98 o                         
   3  47   0         15.40         29.53         8.99 o                         
   4  47   0         10.61          9.72         7.34 o                         
   5  47   0          0.00          7.34         5.87 o                         
   6  47   0          3.73          7.52         6.05 o                         
   7  47   0         14.27         10.45        12.29 o                         
   8  47   0          7.02         14.85        16.87 o                         
   9  47   0        171.09        138.27        34.29 o                         
   0  48   0        655.97        794.61        72.80 o                         
   1  48   0         13.97         16.14        16.69 o                         
   2  48   0        120.24        103.25        11.74 o                         
   3  48   0        153.96        154.23        17.05 o                         
   4  48   0          0.83          2.38         2.93 o                         
   5  48   0         33.09         28.42         7.89 o                         
   6  48   0         16.16         31.73        24.39 o                         
   7  48   0          0.06          8.25        10.27 o                         
   8  48   0         55.42         42.00        31.36 o                         
   1  49   0        155.90        152.03        12.10 o                         
   2  49   0        337.67        377.22        25.67 o                         
   3  49   0        220.23        177.52        19.07 o                         
   4  49   0         23.75         25.67         4.58 o                         
   5  49   0          0.23          8.80        11.00 o                         
   6  49   0          0.20          8.07        10.09 o                         
   7  49   0          0.06          7.34         9.54 o                         
   8  49   0          2.02          5.50         7.52 o                         
   0  50   0        583.36        776.09        70.42 o                         
   1  50   0          7.30         11.19        13.02 o                         
   2  50   0        174.22        167.43        19.26 o                         
   3  50   0          3.11         11.37         8.44 o                         
   4  50   0         80.69        142.12        25.49 o                         
   5  50   0          5.14         10.82        12.65 o                         
   6  50   0         15.13         18.52        19.99 o                         
   7  50   0         16.44          9.17        11.55 o                         
   1  51   0         45.90        131.30        37.23 o                         
   2  51   0         16.88          8.80        10.64 o                         
   3  51   0         65.82         63.08        23.11 o                         
   4  51   0         57.07         28.06        20.91 o                         
   5  51   0          5.53         13.57        16.32 o                         
   6  51   0        124.36         77.21        33.74 o                         
   0  52   0       1761.86       2012.84       266.28 o                         
   1  52   0         40.70         14.12        15.22 o                         
   2  52   0         37.48         23.47        19.62 o                         
   3  52   0          0.13          5.13         6.79 o                         
   4  52   0         70.12         30.81        20.17 o                         
   5  52   0          0.06          8.44        11.00 o                         
   1  53   0         30.23         24.76        21.09 o                         
   2  53   0         44.75         44.93        21.82 o                         
   3  53   0         65.57         53.73        27.87 o                         
   4  53   0        160.81         81.24        29.71 o                         
   0  54   0        452.16        471.12        65.65 o                         
   1  54   0         62.70         35.94        40.89 o                         
   2  54   0          0.89          8.99        11.19 o                         
   3  54   0         10.56          5.50         7.52 o                         
   0   0   1        815.90        574.55        67.67 o                         
   1   0   1       5628.07       3814.60       223.91 o                         
   2   0   1      37793.04      47175.92      2515.32 o                         
   3   0   1      10252.38      13524.68       797.73 o                         
   4   0   1         62.43         69.14         6.97 o                         
   6   0   1      10846.44       9199.17       484.87 o                         
   7   0   1        358.86        509.44        45.66 o                         
   8   0   1        530.05        769.12        66.20 o                         
   9   0   1        129.18        143.41        17.05 o                         
  10   0   1         23.23         19.26         7.70 o                         
  11   0   1         62.77         77.21        11.19 o                         
  12   0   1         78.13         59.60         8.07 o                         
  13   0   1         56.98         35.94         7.15 o                         
  14   0   1         32.86         24.76         7.89 o                         
  15   0   1         10.49         12.84        10.27 o                         
  16   0   1        421.29        860.99       119.38 o                         
   0   1   1        381.72        320.92        26.59 o                         
   1   1   1       4366.27       5815.52       243.54 o                         
   2   1   1       2627.78       2849.63       193.66 o                         
   3   1   1      35430.41      34046.62      1257.29 o                         
   4   1   1       9225.20      12633.06       469.47 o                         
   5   1   1       6174.04       5535.49       245.37 o                         
   6   1   1       1432.75       1836.24        94.44 o                         
   7   1   1        631.34        839.91        41.08 o                         
   8   1   1       1986.95       1844.12        73.17 o                         
   9   1   1        695.93        750.23        31.54 o                         
  10   1   1         76.27         70.60         6.05 o                         
  11   1   1        147.36        185.04        11.19 o                         
  12   1   1         44.22         38.14         4.77 o                         
  13   1   1        589.39        599.30        30.99 o                         
  14   1   1         88.90         53.37         6.42 o                         
  15   1   1         49.01         52.63         7.89 o                         
  16   1   1        108.81         69.69        18.34 o                         
   0   2   1       1486.82        984.41        67.30 o                         
   1   2   1       1663.00       2219.15        97.38 o                         
   2   2   1      45334.46      54588.18      2272.33 o                         
   3   2   1       6693.54       8568.87       411.88 o                         
   4   2   1       5960.83       6062.54       252.34 o                         
   5   2   1       2164.59       2748.03       132.59 o                         
   6   2   1       2447.01       2246.11       109.30 o                         
   7   2   1       2022.62       1937.28        94.26 o                         
   8   2   1        746.51        640.20        30.63 o                         
   9   2   1        136.87        138.27         8.44 o                         
  10   2   1        403.62        326.79        15.95 o                         
  11   2   1        240.25        231.62        15.04 o                         
  12   2   1        397.65        306.25        19.26 o                         
  13   2   1         36.02         26.96         5.13 o                         
  14   2   1         14.44         32.09         5.68 o                         
  15   2   1         19.89         13.39         6.60 o                         
  16   2   1        297.23        332.84        33.01 o                         
  17   2   1         10.06         14.67        12.47 o                         
   0   3   1        737.99        501.19        31.73 o                         
   1   3   1      19300.48      22750.81       936.55 o                         
   2   3   1       4484.06       4530.91       218.23 o                         
   3   3   1      23355.92      20004.61       831.65 o                         
   4   3   1       7325.88       6595.64       258.76 o                         
   5   3   1         44.41         67.67         5.32 o                         
   6   3   1       1116.30        955.99        47.68 o                         
   7   3   1        967.22       1179.35        58.50 o                         
   8   3   1         31.67         55.38         3.48 o                         
   9   3   1        418.13        468.73        21.46 o                         
  10   3   1        331.86        363.47        17.79 o                         
  11   3   1         26.13         33.93         4.40 o                         
  12   3   1         49.58         71.52         5.87 o                         
  13   3   1         86.61         72.99         6.97 o                         
  14   3   1        105.61         80.14         7.89 o                         
  15   3   1        145.65        105.26        12.29 o                         
  16   3   1         99.38         75.92        17.79 o                         
  17   3   1        118.18         50.98        36.31 o                         
   0   4   1         28.56         30.63         2.20 o                         
   1   4   1       1639.84       2207.23       129.10 o                         
   2   4   1      15924.32      21513.69      1028.24 o                         
   3   4   1      37983.85      44232.59      1837.52 o                         
   4   4   1       8860.53      10023.30       396.11 o                         
   5   4   1        318.32        372.09        16.32 o                         
   6   4   1        850.75        893.45        38.33 o                         
   7   4   1       1412.22       1026.23        54.65 o                         
   8   4   1        915.21        736.84        31.36 o                         
   9   4   1       1099.81       1101.41        47.50 o                         
  10   4   1        160.95        189.44        10.64 o                         
  11   4   1        108.33        161.20        10.45 o                         
  12   4   1        291.29        270.86        17.24 o                         
  13   4   1        178.70        203.37        14.85 o                         
  14   4   1         91.46         72.07         7.52 o                         
  15   4   1         47.62         46.40         7.52 o                         
  16   4   1         89.11         62.53        15.22 o                         
  17   4   1         33.98         21.27        16.32 o                         
   0   5   1       7251.84       6528.89       381.81 o                         
   1   5   1      25581.60      22568.89       833.67 o                         
   2   5   1       9029.61       8942.79       394.83 o                         
   3   5   1      13677.22      13538.07       556.21 o                         
   4   5   1       4847.35       3710.07       154.04 o                         
   5   5   1       1020.02        805.43        32.83 o                         
   6   5   1        359.57        440.68        19.62 o                         
   7   5   1       2667.36       2112.78       101.05 o                         
   8   5   1        354.15        275.45        15.95 o                         
   9   5   1       1631.36       1313.96        60.88 o                         
  10   5   1         41.23         44.01         4.40 o                         
  11   5   1        694.34        620.94        28.79 o                         
  12   5   1         47.22         60.52         6.42 o                         
  13   5   1          6.69          8.07         1.65 o                         
  14   5   1         44.62         50.98         6.24 o                         
  15   5   1        243.16        224.28        18.16 o                         
  16   5   1         97.35         73.54        21.64 o                         
  17   5   1         20.54         16.32        13.39 o                         
   0   6   1      32404.59      38203.05      2250.32 o                         
   1   6   1       1801.90       1851.64        64.74 o                         
   2   6   1        137.43        150.93         9.72 o                         
   3   6   1       4659.22       6348.26       262.61 o                         
   4   6   1       1390.68       1896.39        74.09 o                         
   5   6   1       1238.33       1269.76        52.82 o                         
   6   6   1       1532.86       1406.02        76.66 o                         
   7   6   1        500.61        476.99        22.74 o                         
   8   6   1         46.09         52.26         5.13 o                         
   9   6   1        164.01        156.24         9.54 o                         
  10   6   1        521.05        549.24        25.67 o                         
  11   6   1        236.53        170.37        10.09 o                         
  12   6   1       1081.82        916.74        44.93 o                         
  13   6   1         87.54         88.21         7.15 o                         
  14   6   1         95.35         94.99        11.55 o                         
  15   6   1         53.79         61.80         8.25 o                         
  16   6   1         11.20         26.96        12.47 o                         
  17   6   1         17.89          6.24         6.24 o                         
   0   7   1      21368.56      16980.77       887.95 o                         
   1   7   1      12500.07      17160.30       669.36 o                         
   2   7   1       5597.79       6779.76       299.29 o                         
   3   7   1       3450.80       3650.10       152.76 o                         
   4   7   1       1318.88       1246.29        50.98 o                         
   5   7   1       2601.03       2497.53        98.84 o                         
   6   7   1       3441.53       3181.56       123.97 o                         
   7   7   1       2606.01       1762.33        94.63 o                         
   8   7   1        681.91        814.78        37.59 o                         
   9   7   1        324.09        315.97        15.59 o                         
  10   7   1        104.87        128.74         9.35 o                         
  11   7   1        264.72        262.79        16.87 o                         
  12   7   1        665.61        679.81        35.76 o                         
  13   7   1        164.55        135.89        10.45 o                         
  14   7   1         17.77         14.30         7.70 o                         
  15   7   1         81.54         45.66         7.89 o                         
  16   7   1        139.86         64.37        22.37 o                         
  17   7   1         30.18         12.29        10.82 o                         
   0   8   1       1557.16       2092.61       110.58 o                         
   1   8   1      14609.50      19981.32       737.94 o                         
   2   8   1      12745.83      14178.45       549.61 o                         
   3   8   1       4708.74       6365.68       262.97 o                         
   4   8   1       2754.11       3821.39       169.82 o                         
   5   8   1        103.02        170.37        10.82 o                         
   6   8   1       1760.55       1406.38        68.04 o                         
   7   8   1        505.83        364.57        17.79 o                         
   8   8   1        375.99        359.44        17.79 o                         
   9   8   1        401.22        380.52        18.16 o                         
  10   8   1         77.32         58.50         4.03 o                         
  11   8   1         46.81         52.26         5.87 o                         
  12   8   1        170.69        153.13        12.47 o                         
  13   8   1        253.10        300.57        17.24 o                         
  14   8   1         44.55         26.96         5.13 o                         
  15   8   1        130.33        122.50        11.55 o                         
  16   8   1         37.89         38.51        21.09 o                         
  17   8   1         37.80         16.32        13.75 o                         
   0   9   1       2142.22       2750.78       122.50 o                         
   1   9   1       5065.97       4009.72       148.18 o                         
   2   9   1       1160.52       1003.49        38.33 o                         
   3   9   1       8014.27       5804.33       226.11 o                         
   4   9   1      10475.19       8577.67       351.18 o                         
   5   9   1       3789.99       3564.28       157.53 o                         
   6   9   1       1850.90       1556.58        60.70 o                         
   7   9   1        493.89        399.05        18.89 o                         
   8   9   1       1046.68       1054.65        44.56 o                         
   9   9   1        146.92        145.24        10.45 o                         
  10   9   1        311.99        240.97        13.57 o                         
  11   9   1         15.70         15.59         2.38 o                         
  12   9   1        490.43        478.27        30.08 o                         
  13   9   1         66.02         59.05         7.89 o                         
  14   9   1         53.13         79.41        14.67 o                         
  15   9   1        102.59         69.50        11.74 o                         
  16   9   1         46.69         40.71        16.14 o                         
  17   9   1         23.67         21.09        16.69 o                         
   0  10   1          1.22          2.38         0.55 o                         
   1  10   1       4090.74       3316.16       107.65 o                         
   2  10   1       3858.76       5145.98       189.25 o                         
   3  10   1       2293.99       1687.15        70.05 o                         
   4  10   1        483.75        517.88        21.09 o                         
   5  10   1       3915.37       4112.05       169.08 o                         
   6  10   1        717.62        583.17        27.87 o                         
   7  10   1        650.57        634.70        26.22 o                         
   8  10   1        881.17        824.32        36.31 o                         
   9  10   1         13.66         19.62         3.48 o                         
  10  10   1         23.71         40.71         3.67 o                         
  11  10   1        130.48        125.62        11.74 o                         
  12  10   1        159.81        158.26        13.75 o                         
  13  10   1        161.96        148.18        11.37 o                         
  14  10   1         76.95         52.63         8.44 o                         
  15  10   1        112.82        171.83        14.49 o                         
  16  10   1         78.02         50.61        17.61 o                         
   0  11   1        819.38        793.51        41.45 o                         
   1  11   1        515.35        423.44        15.77 o                         
   2  11   1        257.69        351.18        14.49 o                         
   3  11   1       2267.03       2426.74       108.20 o                         
   4  11   1       1988.60       2403.27       105.26 o                         
   5  11   1         81.27        119.75         5.50 o                         
   6  11   1       4783.93       4904.46       203.92 o                         
   7  11   1        161.84        215.29        11.37 o                         
   8  11   1       1064.67       1042.18        42.55 o                         
   9  11   1        146.77        148.18         9.35 o                         
  10  11   1        430.02        388.59        22.56 o                         
  11  11   1         56.64         95.18        10.64 o                         
  12  11   1        446.82        501.38        29.53 o                         
  13  11   1        176.46        168.90        12.84 o                         
  14  11   1        190.81        160.46        13.20 o                         
  15  11   1        158.48        216.03        20.17 o                         
  16  11   1         46.71         44.93        17.24 o                         
   0  12   1       2380.35       2351.00       111.32 o                         
   1  12   1       2417.21       2158.45        74.09 o                         
   2  12   1       1718.39       1487.99        55.20 o                         
   3  12   1       2871.60       3317.63       146.34 o                         
   4  12   1       1051.88       1251.42        59.97 o                         
   5  12   1        772.48        774.62        32.09 o                         
   6  12   1       7515.20       5733.36       274.53 o                         
   7  12   1       1473.90       1898.77        79.04 o                         
   8  12   1       1608.13       1477.35        63.45 o                         
   9  12   1        277.01        222.63        12.29 o                         
  10  12   1        119.13        151.48        11.55 o                         
  11  12   1         28.66         33.38         4.77 o                         
  12  12   1        259.36        248.67        19.07 o                         
  13  12   1        485.44        430.22        24.02 o                         
  14  12   1        144.93        136.26        12.10 o                         
  15  12   1         72.85         92.43        10.64 o                         
  16  12   1         16.05         10.09         8.44 o                         
   0  13   1        826.34       1086.93        50.80 o                         
   1  13   1       4930.55       4575.47       148.73 o                         
   2  13   1        944.95       1305.34        49.70 o                         
   3  13   1        664.99        902.99        42.91 o                         
   4  13   1       4637.50       4736.66       207.96 o                         
   5  13   1         63.57         84.54         4.22 o                         
   6  13   1        732.89        883.73        47.31 o                         
   7  13   1       4270.09       3287.74       129.10 o                         
   8  13   1       2052.84       1839.36        72.99 o                         
   9  13   1        351.17        268.84        13.75 o                         
  10  13   1        210.47        178.98        12.47 o                         
  11  13   1        183.23        170.18        13.94 o                         
  12  13   1         44.09         44.01         7.89 o                         
  13  13   1        184.30        195.49        13.75 o                         
  14  13   1         55.59         70.60         8.25 o                         
  15  13   1         58.30         44.20         7.70 o                         
  16  13   1          1.91         10.09         8.07 o                         
   0  14   1       6430.48       5278.94       235.83 o                         
   1  14   1       2077.93       2367.51        77.57 o                         
   2  14   1        303.10        347.15        13.57 o                         
   3  14   1       3601.28       3750.42       154.78 o                         
   4  14   1         31.58         40.71         3.12 o                         
   5  14   1        831.57        672.66        27.14 o                         
   6  14   1       1257.41       1502.84        72.44 o                         
   7  14   1       1331.25       1112.42        51.35 o                         
   8  14   1        175.87        169.81        11.37 o                         
   9  14   1         44.96         67.85         4.58 o                         
  10  14   1         72.39         67.12         8.99 o                         
  11  14   1        118.79        144.14        10.64 o                         
  12  14   1        239.34        219.51        16.50 o                         
  13  14   1        580.06        456.81        25.86 o                         
  14  14   1        308.25        253.99        18.34 o                         
  15  14   1         11.73         26.41         6.97 o                         
  16  14   1         27.39         19.99        12.10 o                         
   0  15   1        943.83        803.96        45.11 o                         
   1  15   1       3805.18       4935.27       181.37 o                         
   2  15   1       1743.54       2140.66        83.81 o                         
   3  15   1        947.03       1000.00        38.14 o                         
   4  15   1         21.55         32.09         2.75 o                         
   5  15   1        366.00        373.01        18.52 o                         
   6  15   1        487.95        405.65        19.99 o                         
   7  15   1        343.30        307.17        15.04 o                         
   8  15   1        184.20        196.41         9.54 o                         
   9  15   1       1456.85       1422.89        60.15 o                         
  10  15   1        602.62        439.39        24.21 o                         
  11  15   1        338.59        313.04        17.42 o                         
  12  15   1        153.50        188.15        13.75 o                         
  13  15   1         59.54         89.31         7.89 o                         
  14  15   1         50.93         63.45         7.52 o                         
  15  15   1         35.52         30.81         4.22 o                         
  16  15   1         13.23         12.29         9.17 o                         
   0  16   1          0.25          0.73         0.18 o                         
   1  16   1       7058.77       6378.88       223.73 o                         
   2  16   1       1205.16        908.31        33.19 o                         
   3  16   1       1035.12        782.32        36.86 o                         
   4  16   1       2463.80       1860.63        78.31 o                         
   5  16   1        943.38        799.19        38.88 o                         
   6  16   1         81.73         78.86         4.40 o                         
   7  16   1        671.56        699.98        29.16 o                         
   8  16   1       1551.08       1445.81        60.52 o                         
   9  16   1        908.33        865.76        35.58 o                         
  10  16   1        405.98        532.55        25.31 o                         
  11  16   1        339.41        299.65        18.16 o                         
  12  16   1        224.57        246.10        17.24 o                         
  13  16   1        672.16        505.04        27.14 o                         
  14  16   1         41.69         46.03         6.79 o                         
  15  16   1         73.71         69.69         9.72 o                         
  16  16   1         79.93         59.60        17.42 o                         
   0  17   1       1816.98       1519.72        70.97 o                         
   1  17   1       2522.23       3386.03       114.80 o                         
   2  17   1       3470.48       4218.42       149.83 o                         
   3  17   1       1606.73       1712.82        71.52 o                         
   4  17   1       1371.55       1889.05        78.86 o                         
   5  17   1        349.28        373.01        21.27 o                         
   6  17   1       1783.50       1689.35        65.47 o                         
   7  17   1       1780.71       1441.59        56.30 o                         
   8  17   1       2181.46       1942.05        82.34 o                         
   9  17   1        284.48        275.45        15.59 o                         
  10  17   1        747.30        682.74        31.54 o                         
  11  17   1        213.59        282.78        16.69 o                         
  12  17   1        342.06        434.81        27.51 o                         
  13  17   1        141.32        159.00        12.47 o                         
  14  17   1         38.02         30.26         5.68 o                         
  15  17   1        147.61        211.99        19.99 o                         
  16  17   1          1.15         26.96        15.04 o                         
   0  18   1        368.10        317.99        17.61 o                         
   1  18   1       5220.94       5340.92       168.71 o                         
   2  18   1       3707.75       3673.40       143.22 o                         
   3  18   1        324.58        294.33        11.92 o                         
   4  18   1       2887.34       2173.85        81.97 o                         
   5  18   1       1434.29       1431.32        68.59 o                         
   6  18   1         31.71         49.51         4.03 o                         
   7  18   1        624.57        555.66        23.29 o                         
   8  18   1        788.57        689.90        27.51 o                         
   9  18   1       1268.04       1185.04        47.31 o                         
  10  18   1         35.63         41.63         3.48 o                         
  11  18   1        198.94        194.76        15.04 o                         
  12  18   1        460.78        374.11        22.37 o                         
  13  18   1         24.03         29.16         3.48 o                         
  14  18   1         74.69         89.86         9.90 o                         
  15  18   1        266.52        279.11        23.84 o                         
  16  18   1         28.51         25.49        15.04 o                         
   0  19   1       1132.73       1423.07        64.92 o                         
   1  19   1       3237.52       2486.52        79.41 o                         
   2  19   1       3194.30       3016.32       126.72 o                         
   3  19   1        985.29        970.66        35.94 o                         
   4  19   1       1262.99       1494.23        63.63 o                         
   5  19   1       4143.35       4942.97       220.25 o                         
   6  19   1        371.01        478.09        20.72 o                         
   7  19   1       2035.71       1846.33        73.17 o                         
   8  19   1       1751.06       1565.20        63.08 o                         
   9  19   1        183.15        225.01        13.20 o                         
  10  19   1        462.16        454.61        25.12 o                         
  11  19   1         85.94         91.88        10.09 o                         
  12  19   1        201.47        231.62        15.04 o                         
  13  19   1        444.69        438.29        28.79 o                         
  14  19   1         42.21         55.02         7.70 o                         
  15  19   1          5.87         27.32        10.27 o                         
  16  19   1         32.49         51.90        19.44 o                         
   0  20   1        229.50        288.65        16.14 o                         
   1  20   1       1384.87       1281.50        45.30 o                         
   2  20   1       3869.64       4683.85       165.41 o                         
   3  20   1       1692.94       1918.21        75.19 o                         
   4  20   1        240.27        200.99        10.82 o                         
   5  20   1        978.99       1106.91        49.33 o                         
   6  20   1        618.29        709.70        29.53 o                         
   7  20   1        858.52        984.41        41.45 o                         
   8  20   1        352.64        339.81        16.14 o                         
   9  20   1        673.38        877.13        44.01 o                         
  10  20   1        210.68        166.70        10.64 o                         
  11  20   1        249.07        260.04        17.79 o                         
  12  20   1         90.45         78.31         7.70 o                         
  13  20   1        422.75        374.11        26.59 o                         
  14  20   1        453.49        450.94        32.64 o                         
  15  20   1        167.78        233.27        28.61 o                         
  16  20   1         12.25         16.14        12.10 o                         
   0  21   1       2167.85       2415.92       118.83 o                         
   1  21   1        183.63        146.89         8.62 o                         
   2  21   1       2629.54       3184.67       111.68 o                         
   3  21   1       1132.41       1077.94        50.43 o                         
   4  21   1        438.80        305.34        13.39 o                         
   5  21   1       5224.90       4586.47       189.80 o                         
   6  21   1        384.92        404.92        17.79 o                         
   7  21   1         67.82         81.24         5.87 o                         
   8  21   1        543.30        685.50        28.79 o                         
   9  21   1         26.58         25.67         3.85 o                         
  10  21   1         68.84         64.74         6.24 o                         
  11  21   1        183.98        200.99        14.85 o                         
  12  21   1        116.30        112.97         9.90 o                         
  13  21   1         72.73        101.60        11.55 o                         
  14  21   1        208.18        270.86        22.56 o                         
  15  21   1        126.10        178.98        25.67 o                         
  16  21   1         10.11         28.06        16.87 o                         
   0  22   1        584.83        622.41        37.04 o                         
   1  22   1       2841.41       2837.89       108.38 o                         
   2  22   1       2345.32       2998.17       132.40 o                         
   3  22   1        987.97       1323.13        53.92 o                         
   4  22   1        288.95        247.75        10.64 o                         
   5  22   1       1008.72       1232.90        48.23 o                         
   6  22   1        950.14       1162.48        48.78 o                         
   7  22   1        602.97        684.58        31.36 o                         
   8  22   1         64.58         82.71         5.50 o                         
   9  22   1        945.71       1012.29        42.00 o                         
  10  22   1         49.42         45.66         6.97 o                         
  11  22   1        134.56        122.50         9.17 o                         
  12  22   1        486.74        498.99        26.96 o                         
  13  22   1        410.77        402.16        26.41 o                         
  14  22   1        184.48        184.12        16.32 o                         
  15  22   1         24.33         67.12        15.77 o                         
  16  22   1         25.38         91.88        25.31 o                         
   0  23   1       3019.63       3212.55       189.99 o                         
   1  23   1        529.81        631.95        30.44 o                         
   2  23   1        956.35       1019.26        38.51 o                         
   3  23   1        238.80        205.76         9.54 o                         
   4  23   1        201.09        160.83         8.62 o                         
   5  23   1        332.40        362.55        15.77 o                         
   6  23   1       1057.81        915.09        38.14 o                         
   7  23   1        674.18        489.09        23.11 o                         
   8  23   1       1013.98       1050.98        44.56 o                         
   9  23   1        510.25        679.81        33.01 o                         
  10  23   1          8.07          5.87         3.85 o                         
  11  23   1         63.79         78.67         7.34 o                         
  12  23   1        112.57        120.85        10.82 o                         
  13  23   1         23.59         33.74         3.85 o                         
  14  23   1        149.53        162.30        14.12 o                         
  15  23   1         28.39         50.25        15.59 o                         
  16  23   1         92.02        229.97        40.89 o                         
   0  24   1       1294.16       1425.09        66.39 o                         
   1  24   1       1687.76       1408.40        49.51 o                         
   2  24   1        835.65        849.81        32.09 o                         
   3  24   1       1561.96       1687.15        60.88 o                         
   4  24   1       1344.96       1303.32        47.68 o                         
   5  24   1       1348.49       1462.68        56.67 o                         
   6  24   1        393.63        518.80        24.94 o                         
   7  24   1       1192.24       1160.65        48.60 o                         
   8  24   1        338.73        362.55        19.81 o                         
   9  24   1         18.61         17.97         2.02 o                         
  10  24   1        823.04        608.66        31.18 o                         
  11  24   1        511.22        426.92        24.94 o                         
  12  24   1        129.94         98.29         8.80 o                         
  13  24   1        438.35        401.06        26.41 o                         
  14  24   1         29.97         51.35         9.54 o                         
  15  24   1         33.25         30.44        14.49 o                         
  16  24   1         15.74         28.79        18.52 o                         
   0  25   1        104.26        101.05         8.25 o                         
   1  25   1       2036.08       2110.22        70.60 o                         
   2  25   1         60.79         67.12         5.87 o                         
   3  25   1        988.00        926.65        35.21 o                         
   4  25   1        320.78        361.45        15.59 o                         
   5  25   1        760.13        945.17        37.23 o                         
   6  25   1        284.09        262.79        13.39 o                         
   7  25   1        264.09        325.88        14.85 o                         
   8  25   1        763.73        614.16        28.61 o                         
   9  25   1         82.37        112.42         7.52 o                         
  10  25   1         39.43         32.64         6.24 o                         
  11  25   1        513.24        429.12        23.84 o                         
  12  25   1         93.49         79.22         7.89 o                         
  13  25   1         36.37         56.30         6.79 o                         
  14  25   1        106.30        141.57        15.04 o                         
  15  25   1         34.06         47.86        19.44 o                         
   0  26   1       1149.24       1018.71        50.06 o                         
   1  26   1        933.97        869.06        30.81 o                         
   2  26   1       1430.97       1655.60        60.33 o                         
   3  26   1        846.91        854.58        33.74 o                         
   4  26   1       2315.24       2348.80        87.84 o                         
   5  26   1        259.52        258.39        14.49 o                         
   6  26   1        575.66        448.74        18.71 o                         
   7  26   1       2408.82       2514.03       107.46 o                         
   8  26   1       1021.51       1065.29        46.58 o                         
   9  26   1        434.82        521.18        27.69 o                         
  10  26   1        236.51        178.25        12.47 o                         
  11  26   1        295.36        276.36        17.42 o                         
  12  26   1         12.77         15.22         7.34 o                         
  13  26   1        329.91        325.88        24.76 o                         
  14  26   1          6.44         17.42         9.35 o                         
  15  26   1         23.63         62.17        22.56 o                         
   0  27   1        313.63        370.62        20.17 o                         
   1  27   1       1212.39       1050.98        35.58 o                         
   2  27   1        469.17        381.99        19.07 o                         
   3  27   1        395.78        413.35        16.69 o                         
   4  27   1       3634.21       3937.65       141.39 o                         
   5  27   1        813.28        891.80        39.43 o                         
   6  27   1        824.90        970.66        39.43 o                         
   7  27   1        461.53        539.15        27.69 o                         
   8  27   1        152.99        162.85         8.62 o                         
   9  27   1        230.24        258.39        14.12 o                         
  10  27   1        160.34        140.84         9.72 o                         
  11  27   1        630.50        420.14        25.86 o                         
  12  27   1        191.83        169.63        15.77 o                         
  13  27   1        122.82        152.94        14.85 o                         
  14  27   1        143.58        105.08        20.36 o                         
  15  27   1          8.17         18.52        13.75 o                         
   0  28   1        265.90        304.42        17.24 o                         
   1  28   1        829.29        929.95        33.56 o                         
   2  28   1        449.90        421.24        16.87 o                         
   3  28   1       1870.25       2047.50        74.64 o                         
   4  28   1       3054.57       2977.26       113.88 o                         
   5  28   1        902.83        918.39        38.33 o                         
   6  28   1         37.91         44.93         4.03 o                         
   7  28   1        999.22        936.73        42.00 o                         
   8  28   1        624.09        432.61        20.54 o                         
   9  28   1        192.09        160.28        14.12 o                         
  10  28   1         60.86         56.48         3.85 o                         
  11  28   1        352.71        328.81        17.97 o                         
  12  28   1        122.00        133.87        13.39 o                         
  13  28   1        348.74        342.93        25.49 o                         
  14  28   1          2.98         11.92         9.90 o                         
  15  28   1          8.39         18.89        14.85 o                         
   0  29   1        255.89        233.27        16.87 o                         
   1  29   1        263.29        308.27        14.49 o                         
   2  29   1        775.36        935.08        37.04 o                         
   3  29   1       2068.07       2558.41       102.88 o                         
   4  29   1        748.32       1028.06        44.01 o                         
   5  29   1         94.03        105.08         6.79 o                         
   6  29   1         34.48         42.00         5.32 o                         
   7  29   1        545.45        454.61        21.09 o                         
   8  29   1        345.15        404.55        19.81 o                         
   9  29   1        128.04        126.90         9.90 o                         
  10  29   1        146.51        108.93         8.07 o                         
  11  29   1         80.41         95.73         8.07 o                         
  12  29   1         94.61        126.90        13.02 o                         
  13  29   1        105.35        121.95        15.22 o                         
  14  29   1         31.62         25.31        15.22 o                         
  15  29   1         34.88         41.26        24.02 o                         
   0  30   1        567.11        602.60        30.44 o                         
   1  30   1        587.76        671.19        26.96 o                         
   2  30   1       1416.04       1440.86        55.38 o                         
   3  30   1       1108.98       1154.96        42.91 o                         
   4  30   1        360.39        402.16        18.71 o                         
   5  30   1        170.97        134.97         8.80 o                         
   6  30   1         24.23         21.82        12.65 o                         
   7  30   1        179.46        176.05        10.27 o                         
   8  30   1        230.10        211.99        13.20 o                         
   9  30   1        353.18        435.91        24.02 o                         
  10  30   1        121.58        115.90         8.25 o                         
  11  30   1        117.23        133.87         9.54 o                         
  12  30   1        196.94        159.73        15.22 o                         
  13  30   1        202.84        187.24        17.24 o                         
  14  30   1          4.32         12.10        10.09 o                         
  15  30   1          2.22         15.22        13.20 o                         
   0  31   1        370.76        331.01        17.97 o                         
   1  31   1       2377.00       2736.48        94.81 o                         
   2  31   1        364.54        324.78        13.94 o                         
   3  31   1        121.55        144.87         7.89 o                         
   4  31   1         87.90         90.41         6.24 o                         
   5  31   1         17.41         19.81         4.40 o                         
   6  31   1        160.10        139.56         8.44 o                         
   7  31   1        346.79        350.08        16.50 o                         
   8  31   1        259.41        264.63        17.05 o                         
   9  31   1          1.95          0.73         0.18 o                         
  10  31   1         40.67         44.56         5.50 o                         
  11  31   1        107.39        111.87        10.45 o                         
  12  31   1         80.80         95.18        12.29 o                         
  13  31   1         42.71         77.21        13.57 o                         
  14  31   1         11.79         11.92        10.09 o                         
  15  31   1        155.43        150.19        40.34 o                         
   0  32   1       2486.69       2645.15       121.58 o                         
   1  32   1          2.98          3.67         2.75 o                         
   2  32   1        377.67        472.22        19.07 o                         
   3  32   1         83.62         93.53         6.42 o                         
   4  32   1         36.39         37.23         3.67 o                         
   5  32   1         63.32         58.68         5.13 o                         
   6  32   1         68.96         53.73         4.77 o                         
   7  32   1        237.57        290.12        15.04 o                         
   8  32   1        125.39        140.84        10.45 o                         
   9  32   1        124.77        148.18        10.09 o                         
  10  32   1         46.10         43.28         7.34 o                         
  11  32   1         56.83         82.16         9.54 o                         
  12  32   1        187.84        202.46        17.97 o                         
  13  32   1        119.84        123.79        23.84 o                         
  14  32   1         91.88         69.32        26.96 o                         
   0  33   1        157.70        152.94        11.55 o                         
   1  33   1       1441.47       1771.69        62.53 o                         
   2  33   1        231.28        257.11        11.92 o                         
   3  33   1        140.27        106.73         7.34 o                         
   4  33   1         42.09         31.73         4.95 o                         
   5  33   1        108.09        113.15         7.89 o                         
   6  33   1        677.38        535.12        24.21 o                         
   7  33   1         71.54        100.50         7.70 o                         
   8  33   1        175.67        179.72        12.47 o                         
   9  33   1         43.14         59.42         4.95 o                         
  10  33   1         44.73         47.68         4.77 o                         
  11  33   1        179.54        186.50        15.04 o                         
  12  33   1         37.16         55.02        11.37 o                         
  13  33   1        137.43        140.29        26.04 o                         
  14  33   1         73.98        120.85        33.19 o                         
   0  34   1        144.42        159.73        11.74 o                         
   1  34   1       1151.38       1190.72        43.65 o                         
   2  34   1        930.15        901.71        41.26 o                         
   3  34   1       1433.35       1427.11        60.15 o                         
   4  34   1        157.46        116.63         7.70 o                         
   5  34   1         15.86          7.89         0.73 o                         
   6  34   1        898.36        911.61        36.49 o                         
   7  34   1        610.17        682.74        37.41 o                         
   8  34   1        105.12        119.02        10.27 o                         
   9  34   1        243.62        305.34        16.32 o                         
  10  34   1         24.00         24.39         5.68 o                         
  11  34   1         60.91         61.80        10.82 o                         
  12  34   1        153.74        140.29        16.32 o                         
  13  34   1          7.75         15.59        12.10 o                         
  14  34   1          0.33         21.82        17.79 o                         
   0  35   1          2.64          5.50         6.05 o                         
   1  35   1        377.59        393.36        21.27 o                         
   2  35   1       1239.52       1006.97        38.33 o                         
   3  35   1       1418.56       1714.29        61.43 o                         
   4  35   1        423.70        460.48        19.99 o                         
   5  35   1        443.84        355.22        16.50 o                         
   6  35   1        111.33        125.80         8.44 o                         
   7  35   1        266.36        252.16        13.94 o                         
   8  35   1        265.29        249.59        14.67 o                         
   9  35   1        134.71        130.94         8.80 o                         
  10  35   1        214.30        170.37        12.84 o                         
  11  35   1         46.97         82.16        12.47 o                         
  12  35   1         82.41         47.13        11.37 o                         
  13  35   1         45.04         50.98        24.02 o                         
  14  35   1          0.10         13.39        12.29 o                         
   0  36   1        229.28        244.45        16.32 o                         
   1  36   1        820.61        953.60        35.58 o                         
   2  36   1        104.59        119.57         7.89 o                         
   3  36   1          5.35         15.04         4.40 o                         
   4  36   1        172.46        178.25        10.27 o                         
   5  36   1        289.25        253.07        13.02 o                         
   6  36   1       1002.87       1033.38        44.20 o                         
   7  36   1        115.68        106.18        10.27 o                         
   8  36   1        182.41        173.85        10.82 o                         
   9  36   1         67.26         83.62         7.52 o                         
  10  36   1        226.12        237.48        16.14 o                         
  11  36   1        113.14        155.51        15.04 o                         
  12  36   1         21.45         14.67        10.09 o                         
  13  36   1         11.75         28.79        19.81 o                         
  14  36   1          0.30         16.32        15.04 o                         
   0  37   1         19.74         42.00         8.25 o                         
   1  37   1        159.32        157.89         7.15 o                         
   2  37   1        271.00        232.53        11.74 o                         
   3  37   1        293.09        355.22        16.50 o                         
   4  37   1        232.32        256.37        12.10 o                         
   5  37   1        236.58        202.46        13.20 o                         
   6  37   1        490.12        530.17        26.59 o                         
   7  37   1          0.36          9.72         3.30 o                         
   8  37   1        155.56        153.49        10.27 o                         
   9  37   1        730.95        821.20        39.43 o                         
  10  37   1         70.38         66.20        10.64 o                         
  11  37   1         74.05         59.97        11.55 o                         
  12  37   1         23.18         16.32        10.82 o                         
  13  37   1         72.90         48.23        26.04 o                         
   0  38   1        154.67        216.03        17.79 o                         
   1  38   1        150.18        143.41         9.90 o                         
   2  38   1        173.16        181.92         9.17 o                         
   3  38   1        205.56        209.98        11.19 o                         
   4  38   1        155.83        158.26        11.00 o                         
   5  38   1         63.24         54.10        10.27 o                         
   6  38   1       1082.23       1289.38        59.23 o                         
   7  38   1        469.53        469.83        22.56 o                         
   8  38   1       1203.59       1196.41        53.18 o                         
   9  38   1         64.22         91.88         8.99 o                         
  10  38   1        110.44        170.37        21.46 o                         
  11  38   1          3.31         13.39         8.80 o                         
  12  38   1          6.80         11.74         9.17 o                         
  13  38   1         54.32         37.23        23.11 o                         
   0  39   1        131.06        154.23        13.57 o                         
   1  39   1         65.20         58.68         7.15 o                         
   2  39   1         80.66         77.76         7.70 o                         
   3  39   1        113.50         95.91         9.90 o                         
   4  39   1        156.28        205.76        11.74 o                         
   5  39   1         75.49         56.30         6.60 o                         
   6  39   1        278.77        246.10        13.75 o                         
   7  39   1        175.93        243.54        13.75 o                         
   8  39   1         12.95         23.47         2.20 o                         
   9  39   1         12.77         21.64         7.89 o                         
  10  39   1         60.47         64.92         8.25 o                         
  11  39   1          3.85          9.17         7.52 o                         
  12  39   1         44.69         15.04        12.47 o                         
  13  39   1         35.80         20.54        16.87 o                         
   0  40   1         12.76         10.82        10.09 o                         
   1  40   1         41.34         43.46         4.03 o                         
   2  40   1         99.32         87.29         8.80 o                         
   3  40   1        547.92        561.71        26.22 o                         
   4  40   1         30.32         28.97         5.87 o                         
   5  40   1        251.09        182.65        11.19 o                         
   6  40   1        785.91        873.83        35.76 o                         
   7  40   1       1074.85       1183.20        50.98 o                         
   8  40   1        459.64        453.33        25.67 o                         
   9  40   1         15.14         27.14         4.95 o                         
  10  40   1         27.85         35.21        10.45 o                         
  11  40   1         41.00         15.22        10.64 o                         
  12  40   1         45.49         43.10        24.94 o                         
   0  41   1        239.79        239.32        18.71 o                         
   1  41   1         36.49         32.83         4.22 o                         
   2  41   1        180.96        125.07         9.90 o                         
   3  41   1        556.52        684.03        30.26 o                         
   4  41   1         85.82         90.41         7.34 o                         
   5  41   1        348.71        355.77        15.40 o                         
   6  41   1        574.10        612.69        28.61 o                         
   7  41   1         49.93         56.67         6.24 o                         
   8  41   1        274.42        233.27        18.52 o                         
   9  41   1        152.90        207.23        17.42 o                         
  10  41   1          5.68          6.97         5.68 o                         
  11  41   1         97.29        108.93        17.79 o                         
  12  41   1         28.65         21.82        17.24 o                         
   0  42   1          7.84          3.85         4.58 o                         
   1  42   1        402.95        472.22        20.36 o                         
   2  42   1        249.08        185.77        10.45 o                         
   3  42   1        207.82        216.39        10.82 o                         
   4  42   1        330.82        286.45        15.77 o                         
   5  42   1        134.10        123.24         8.62 o                         
   6  42   1        325.77        367.69        17.97 o                         
   7  42   1        494.73        502.66        28.42 o                         
   8  42   1         51.43         57.03         8.25 o                         
   9  42   1         45.47         51.35         8.99 o                         
  10  42   1         73.90         76.84        14.49 o                         
  11  42   1         72.98         44.20        20.17 o                         
  12  42   1         16.56         15.22        13.20 o                         
   0  43   1        257.31        274.53        19.99 o                         
   1  43   1         66.68         47.86         6.42 o                         
   2  43   1        222.37        269.94        13.57 o                         
   3  43   1         19.71         31.36         5.50 o                         
   4  43   1         53.82         44.20         4.40 o                         
   5  43   1        230.46        183.39        11.92 o                         
   6  43   1         83.04        130.57        10.09 o                         
   7  43   1         77.58         70.60         6.97 o                         
   8  43   1        227.96        204.11        16.50 o                         
   9  43   1         28.20         26.41         8.44 o                         
  10  43   1         15.13          6.24         5.50 o                         
  11  43   1          1.92         18.52        15.22 o                         
   0  44   1        272.56        432.61        27.51 o                         
   1  44   1        678.93        893.45        36.13 o                         
   2  44   1       1590.24       1831.65        72.25 o                         
   3  44   1        254.08        316.89        15.59 o                         
   4  44   1        169.86        153.49        10.27 o                         
   5  44   1         75.91        103.25         8.44 o                         
   6  44   1        732.90        896.76        46.03 o                         
   7  44   1        284.91        359.44        24.02 o                         
   8  44   1          0.56          6.97         4.77 o                         
   9  44   1         28.93         23.11         9.17 o                         
  10  44   1         14.19          9.35         7.70 o                         
  11  44   1         61.25         28.97        19.44 o                         
   0  45   1       1442.19       1818.08       100.68 o                         
   1  45   1         11.18         26.59         6.79 o                         
   2  45   1        199.04        228.31        11.92 o                         
   3  45   1        277.44        243.54        13.75 o                         
   4  45   1         50.36         57.58         6.60 o                         
   5  45   1         72.94        108.38         8.62 o                         
   6  45   1        213.12        262.06        18.52 o                         
   7  45   1        189.65        247.02        19.81 o                         
   8  45   1         57.19         54.65         9.35 o                         
   9  45   1        100.75        120.12        18.16 o                         
  10  45   1          3.11         16.14        13.94 o                         
   0  46   1        748.36        827.62        52.63 o                         
   1  46   1        204.15        165.96        11.37 o                         
   2  46   1        375.30        514.95        23.66 o                         
   3  46   1         30.47         39.24         6.24 o                         
   4  46   1        228.38        277.28        16.50 o                         
   5  46   1         56.62         52.63         7.52 o                         
   6  46   1        408.14        558.23        31.18 o                         
   7  46   1        105.29         97.19        11.37 o                         
   8  46   1         22.05         22.37         7.70 o                         
   9  46   1         67.49         58.68        14.30 o                         
  10  46   1          7.20         21.09        16.32 o                         
   0  47   1         58.21         50.61        11.00 o                         
   1  47   1         96.59        111.32         8.62 o                         
   2  47   1        193.87        232.53        12.65 o                         
   3  47   1        357.08        377.22        20.36 o                         
   4  47   1          3.88          6.05         4.40 o                         
   5  47   1         37.01         36.13         6.97 o                         
   6  47   1         94.60         72.99         9.35 o                         
   7  47   1         45.05         44.93         8.44 o                         
   8  47   1         26.78         28.06         8.80 o                         
   9  47   1         49.44         36.86        23.29 o                         
   0  48   1        386.04        489.09        35.21 o                         
   1  48   1        217.89        199.34        13.94 o                         
   2  48   1         30.67         36.13         5.13 o                         
   3  48   1        105.55        139.56        12.29 o                         
   4  48   1         23.04         24.39         6.79 o                         
   5  48   1        147.60        219.33        16.32 o                         
   6  48   1        116.67        116.63        13.02 o                         
   7  48   1         42.48         62.90         8.99 o                         
   8  48   1         32.64         21.27        16.69 o                         
   9  48   1          1.30         13.20        11.74 o                         
   0  49   1         11.05          8.25         9.17 o                         
   1  49   1        188.83        220.06        14.67 o                         
   2  49   1         46.47         43.46         8.25 o                         
   3  49   1         24.05         36.31         5.13 o                         
   4  49   1         86.44         86.19        12.10 o                         
   5  49   1         12.33         21.64         6.60 o                         
   6  49   1         25.82         25.31         7.70 o                         
   7  49   1         14.97         40.34        10.09 o                         
   8  49   1         11.30         17.05        13.75 o                         
   9  49   1          9.67         15.04        13.02 o                         
   0  50   1         85.33         93.53        15.40 o                         
   1  50   1         84.32         90.96        10.45 o                         
   2  50   1        441.76        325.88        20.91 o                         
   3  50   1         80.01        117.73        11.92 o                         
   4  50   1          3.55         10.27         6.05 o                         
   5  50   1          3.55          3.85         3.30 o                         
   6  50   1          8.71          6.60         4.95 o                         
   7  50   1         39.51         28.06        18.89 o                         
   8  50   1         41.70         15.95        13.20 o                         
   0  51   1         56.12         86.74        15.95 o                         
   1  51   1         15.39         13.20         7.52 o                         
   2  51   1         95.47         83.62        10.09 o                         
   3  51   1        145.34        148.18        16.14 o                         
   4  51   1         90.22        116.63        14.30 o                         
   5  51   1         43.35         64.74        10.09 o                         
   6  51   1         59.08         35.21        20.54 o                         
   7  51   1         26.78         13.75        11.74 o                         
   8  51   1         47.00         36.86        21.09 o                         
   0  52   1         13.84         16.14        13.94 o                         
   1  52   1          5.37          9.54         6.60 o                         
   2  52   1        307.28        329.73        27.87 o                         
   3  52   1         24.34         32.28        10.09 o                         
   4  52   1         52.14         68.40        11.37 o                         
   5  52   1         24.98         19.62        13.57 o                         
   6  52   1        101.66         36.49        19.99 o                         
   7  52   1         43.37         26.41        18.34 o                         
   0  53   1         97.87        102.15        34.48 o                         
   1  53   1         46.12         33.38        18.71 o                         
   2  53   1         76.99         67.85        21.82 o                         
   3  53   1          1.69         15.95        12.84 o                         
   4  53   1         44.08         33.93        20.17 o                         
   5  53   1         84.22         28.06        17.42 o                         
   6  53   1         27.31         22.37        16.14 o                         
   7  53   1         10.90         16.50        13.39 o                         
   0  54   1          0.00          6.24         8.44 o                         
   1  54   1         28.27         28.06        17.42 o                         
   2  54   1         58.05         37.23        18.71 o                         
   3  54   1        104.50         60.88        21.09 o                         
   4  54   1         95.54         78.31        32.64 o                         
   5  54   1         37.85         29.34        18.52 o                         
   6  54   1          0.73         16.14        12.84 o                         
   0  55   1         56.66         29.53        25.67 o                         
   1  55   1         58.25         63.45        20.54 o                         
   2  55   1         29.52         31.73        17.05 o                         
   3  55   1         44.81         23.47        18.34 o                         
   4  55   1         14.87         15.04        13.39 o                         
   5  55   1         25.97         31.36        22.74 o                         
   0  56   1         14.48          9.17        11.55 o                         
   1  56   1         12.99          7.34         6.79 o                         
   2  56   1          0.91         14.30        12.84 o                         
   3  56   1         14.95         12.84        11.74 o                         
   4  56   1         59.22         17.42        15.59 o                         
   0   0   2        165.03        151.48        15.59 o                         
   1   0   2        286.51        310.10        19.44 o                         
   2   0   2        519.53        559.51        39.06 o                         
   3   0   2         25.46         17.05         1.28 o                         
   4   0   2      14186.41      12023.12       819.37 o                         
   5   0   2        568.88        467.08        33.01 o                         
   6   0   2       2302.93       2199.16       184.49 o                         
   7   0   2        352.72        375.21        34.11 o                         
   8   0   2        115.20        121.95        11.55 o                         
   9   0   2        173.22        179.72        16.14 o                         
  10   0   2        155.84        134.60        16.32 o                         
  11   0   2        101.45        143.41        15.77 o                         
  12   0   2        489.44        385.84        30.26 o                         
  13   0   2        491.04        468.73        32.09 o                         
  14   0   2       1861.19       2719.24       243.54 o                         
  15   0   2        122.91         87.29        15.40 o                         
  16   0   2        142.85        200.26        38.88 o                         
  17   0   2          0.11         23.47        23.11 o                         
   0   1   2        359.00        405.65        21.09 o                         
   1   1   2       2755.68       2233.09        90.96 o                         
   2   1   2        259.34        335.78        17.05 o                         
   3   1   2        164.73        156.98         7.52 o                         
   4   1   2       5831.28       6676.33       395.01 o                         
   5   1   2        994.66        791.49        33.93 o                         
   6   1   2        317.66        473.50        42.00 o                         
   7   1   2       3396.54       3502.30       169.08 o                         
   8   1   2         43.89         35.76         2.75 o                         
   9   1   2        100.31        110.21         8.07 o                         
  10   1   2          1.01          8.07         3.67 o                         
  11   1   2        232.99        273.61        14.49 o                         
  12   1   2        178.97        272.69        19.07 o                         
  13   1   2        220.85        179.72        12.47 o                         
  14   1   2        204.91        196.77        16.50 o                         
  15   1   2        272.77        222.63        21.27 o                         
  16   1   2          1.82         34.29        17.61 o                         
  17   1   2         37.81         43.10        23.47 o                         
   0   2   2         75.01         72.07         5.50 o                         
   1   2   2       1871.83       1655.60        73.72 o                         
   2   2   2       1141.24       1190.72        49.33 o                         
   3   2   2       1425.79       1234.73        46.40 o                         
   4   2   2       9356.12       8110.96       361.27 o                         
   5   2   2       1428.53       1632.13        73.54 o                         
   6   2   2       2153.83       2788.38       165.41 o                         
   7   2   2        155.98        157.71        11.74 o                         
   8   2   2        449.56        354.12        16.50 o                         
   9   2   2        314.44        307.17        16.32 o                         
  10   2   2        290.40        230.88        13.39 o                         
  11   2   2        271.40        297.63        17.97 o                         
  12   2   2        410.65        473.50        24.94 o                         
  13   2   2        486.77        398.86        25.31 o                         
  14   2   2        679.67        885.39        68.59 o                         
  15   2   2         30.35         32.64         8.25 o                         
  16   2   2         69.41         40.71        17.42 o                         
  17   2   2         11.81         20.54        15.95 o                         
   0   3   2        884.17        948.47        50.25 o                         
   1   3   2         86.06         68.77         4.03 o                         
   2   3   2        368.30        300.57        15.22 o                         
   3   3   2        956.13       1099.76        47.31 o                         
   4   3   2       1667.51       2016.51       117.55 o                         
   5   3   2       2047.67       2166.15       104.90 o                         
   6   3   2       2335.33       2138.09       104.16 o                         
   7   3   2        656.28        785.26        35.39 o                         
   8   3   2        112.60        102.15         7.15 o                         
   9   3   2        120.79        109.48         8.07 o                         
  10   3   2        101.09        114.25         8.80 o                         
  11   3   2         39.50         54.83         6.79 o                         
  12   3   2        595.26        647.17        32.09 o                         
  13   3   2          3.62          8.62         4.40 o                         
  14   3   2        203.31        194.02        16.87 o                         
  15   3   2        182.42        117.73        11.92 o                         
  16   3   2        124.67        156.24        22.74 o                         
  17   3   2         40.74         37.23        23.11 o                         
   0   4   2         32.67         45.48         3.48 o                         
   1   4   2       3325.63       2704.94       111.50 o                         
   2   4   2        678.31        694.30        31.91 o                         
   3   4   2        868.68        620.94        27.32 o                         
   4   4   2       1665.36       1492.21        61.62 o                         
   5   4   2       3761.74       3917.11       154.78 o                         
   6   4   2        556.83        811.30        49.33 o                         
   7   4   2        236.38        276.36        13.75 o                         
   8   4   2        542.41        430.22        18.16 o                         
   9   4   2         11.97         16.69         3.67 o                         
  10   4   2         20.79         25.86         4.22 o                         
  11   4   2        273.31        392.44        19.62 o                         
  12   4   2        243.16        210.71        11.37 o                         
  13   4   2        206.77        201.72        14.12 o                         
  14   4   2        627.54        648.63        43.46 o                         
  15   4   2         31.85         22.92         8.44 o                         
  16   4   2         29.09         29.53        15.77 o                         
  17   4   2         52.11         52.63        31.91 o                         
   0   5   2        252.44        178.98        14.67 o                         
   1   5   2        724.17        568.68        26.22 o                         
   2   5   2       2106.48       1628.83        77.57 o                         
   3   5   2        578.11        465.43        22.01 o                         
   4   5   2       1566.15       1711.90        72.80 o                         
   5   5   2       1856.98       2497.53        93.34 o                         
   6   5   2       3292.45       2935.45       154.78 o                         
   7   5   2       1363.70       1227.03        51.90 o                         
   8   5   2        578.13        466.35        20.17 o                         
   9   5   2        601.50        510.00        22.37 o                         
  10   5   2        320.18        335.78        17.05 o                         
  11   5   2        142.08        167.43        11.37 o                         
  12   5   2        220.83        208.14        13.39 o                         
  13   5   2         29.28         33.01         3.85 o                         
  14   5   2        202.11        248.67        18.16 o                         
  15   5   2         21.03         25.31        10.45 o                         
  16   5   2         79.89         46.76        18.34 o                         
  17   5   2         47.70         20.72        17.97 o                         
   0   6   2        742.57        619.66        38.33 o                         
   1   6   2        754.19        860.99        43.46 o                         
   2   6   2         60.06         78.12         4.58 o                         
   3   6   2        895.29        755.00        35.03 o                         
   4   6   2        625.39        519.53        25.67 o                         
   5   6   2       3624.04       3351.00       130.39 o                         
   6   6   2       2361.86       3129.11       138.27 o                         
   7   6   2         10.53         19.81         2.20 o                         
   8   6   2        557.13        550.52        24.57 o                         
   9   6   2        371.23        375.76        17.97 o                         
  10   6   2        454.70        381.63        18.34 o                         
  11   6   2         13.46         13.94         4.40 o                         
  12   6   2         62.89         65.29         4.77 o                         
  13   6   2       1031.16        977.63        51.53 o                         
  14   6   2        430.30        533.84        33.01 o                         
  15   6   2        207.23        275.45        24.57 o                         
  16   6   2          4.95         16.32        11.92 o                         
  17   6   2         17.91         13.57        12.47 o                         
   0   7   2          5.07          2.75         2.75 o                         
   1   7   2         77.14         70.24         4.77 o                         
   2   7   2       1857.11       1435.36        60.33 o                         
   3   7   2       1487.71       1141.39        51.71 o                         
   4   7   2       3489.97       3996.52       166.70 o                         
   5   7   2        201.82        229.97        11.74 o                         
   6   7   2       1066.30       1017.24        46.40 o                         
   7   7   2        327.54        208.69         9.90 o                         
   8   7   2        442.61        363.47        17.79 o                         
   9   7   2         17.79         21.82         4.95 o                         
  10   7   2         58.03         64.74         5.68 o                         
  11   7   2         91.22        113.70         8.80 o                         
  12   7   2        219.89        196.41        13.94 o                         
  13   7   2         72.79         80.14         7.89 o                         
  14   7   2        205.01        261.87        19.62 o                         
  15   7   2         45.94         24.76        11.00 o                         
  16   7   2         46.40         33.56        16.50 o                         
  17   7   2         15.07         40.89        29.89 o                         
   0   8   2         23.88         15.04         4.03 o                         
   1   8   2        162.59        142.49         6.24 o                         
   2   8   2       1119.06       1166.33        56.30 o                         
   3   8   2        569.54        616.73        28.06 o                         
   4   8   2        480.79        450.94        22.19 o                         
   5   8   2        610.74        658.54        30.99 o                         
   6   8   2        172.40        185.04         9.72 o                         
   7   8   2        491.92        628.28        27.87 o                         
   8   8   2        418.89        378.69        19.44 o                         
   9   8   2         22.61         14.85         3.30 o                         
  10   8   2         92.46         93.71         9.17 o                         
  11   8   2          6.16         12.29         4.58 o                         
  12   8   2        169.98        131.85        10.09 o                         
  13   8   2        409.63        338.90        22.19 o                         
  14   8   2        165.87        180.82        13.20 o                         
  15   8   2         61.73         46.40        14.67 o                         
  16   8   2         18.00         25.31        17.61 o                         
  17   8   2         65.23         67.12        40.53 o                         
   0   9   2         51.03         44.38        10.09 o                         
   1   9   2        512.85        593.80        25.49 o                         
   2   9   2        686.56        708.60        48.41 o                         
   3   9   2       3342.70       3156.80       139.01 o                         
   4   9   2       1845.73       1547.04        73.54 o                         
   5   9   2       1472.94       1841.74        82.52 o                         
   6   9   2        168.16        204.11        11.00 o                         
   7   9   2        941.14        757.93        31.73 o                         
   8   9   2        180.87        170.37        12.84 o                         
   9   9   2        249.98        216.03        12.84 o                         
  10   9   2         18.17         11.37         3.30 o                         
  11   9   2         11.79         10.09         4.40 o                         
  12   9   2        178.75        178.98        12.47 o                         
  13   9   2         31.05         37.23         5.68 o                         
  14   9   2        169.96        186.50        17.97 o                         
  15   9   2         18.35         40.71        14.67 o                         
  16   9   2         80.12         95.73        27.32 o                         
  17   9   2         37.42         59.60        36.49 o                         
   0  10   2       1962.49       1640.02        86.74 o                         
   1  10   2        843.49        691.36        32.64 o                         
   2  10   2       1797.97       1319.28        69.87 o                         
   3  10   2        969.10        822.67        40.89 o                         
   4  10   2       4721.29       4464.52       212.91 o                         
   5  10   2        421.33        434.07        26.22 o                         
   6  10   2       3456.21       3338.35       149.28 o                         
   7  10   2        152.79        188.70        12.10 o                         
   8  10   2         56.12         57.77         5.87 o                         
   9  10   2         84.02         72.62         6.97 o                         
  10  10   2         16.09         13.57         3.48 o                         
  11  10   2         14.53         22.56         4.95 o                         
  12  10   2        190.45        206.49        13.39 o                         
  13  10   2        107.94         95.73         7.89 o                         
  14  10   2         10.38         15.40         2.93 o                         
  15  10   2         37.47         86.74        17.97 o                         
  16  10   2         55.16         40.34        22.74 o                         
  17  10   2         23.13         22.92        19.99 o                         
   0  11   2        239.98        195.12         8.62 o                         
   1  11   2       1715.46       1475.34        59.05 o                         
   2  11   2       3572.80       3896.39       202.46 o                         
   3  11   2       2577.04       2728.23       119.57 o                         
   4  11   2        682.56        785.26        39.98 o                         
   5  11   2       1069.53       1534.94        62.35 o                         
   6  11   2        450.14        604.62        26.96 o                         
   7  11   2       1095.87       1065.29        48.41 o                         
   8  11   2         20.36         21.82         2.75 o                         
   9  11   2        263.82        272.69        16.32 o                         
  10  11   2        160.53        138.27        11.00 o                         
  11  11   2         16.22         16.14         5.13 o                         
  12  11   2         62.98         56.30         6.24 o                         
  13  11   2         53.07         31.18         5.87 o                         
  14  11   2        179.94        244.27        18.16 o                         
  15  11   2        105.47         89.86        18.16 o                         
  16  11   2         92.10        101.60        26.59 o                         
  17  11   2        108.08        220.98        57.95 o                         
   0  12   2       1872.02       2293.24       121.03 o                         
   1  12   2       1000.16       1153.13        54.10 o                         
   2  12   2       7023.61       7948.48       352.65 o                         
   3  12   2        628.05        719.60        34.29 o                         
   4  12   2        646.27        593.62        24.21 o                         
   5  12   2        932.71       1130.94        49.88 o                         
   6  12   2       3398.77       3253.26       144.14 o                         
   7  12   2       1228.23       1098.66        50.98 o                         
   8  12   2        339.68        441.78        20.72 o                         
   9  12   2         24.01         27.32         4.58 o                         
  10  12   2         58.89         67.85         7.34 o                         
  11  12   2        218.22        175.32        14.49 o                         
  12  12   2          7.03         10.09         4.03 o                         
  13  12   2         99.37        125.62        10.45 o                         
  14  12   2          0.41         16.14         7.34 o                         
  15  12   2        218.02        300.57        37.23 o                         
  16  12   2        105.58        142.86        30.26 o                         
  17  12   2         22.17         79.22        38.69 o                         
   0  13   2      12260.46      13885.58       666.97 o                         
   1  13   2        799.52        666.97        28.42 o                         
   2  13   2       3593.45       3954.89       162.48 o                         
   3  13   2       3788.35       3636.90       162.30 o                         
   4  13   2        135.57        133.69         7.15 o                         
   5  13   2       2462.25       2372.83        93.71 o                         
   6  13   2        948.96        885.39        42.55 o                         
   7  13   2        429.77        490.37        20.72 o                         
   8  13   2        283.31        251.24        13.94 o                         
   9  13   2        457.63        511.28        24.94 o                         
  10  13   2        226.89        278.20        16.50 o                         
  11  13   2        126.00        152.21        12.84 o                         
  12  13   2          8.38         14.67         4.03 o                         
  13  13   2        140.19        158.26        14.49 o                         
  14  13   2         29.85         33.01         7.34 o                         
  15  13   2        131.65        194.02        29.89 o                         
  16  13   2         26.79         14.85        12.10 o                         
  17  13   2         62.92        167.43        46.21 o                         
   0  14   2         86.72         85.27         6.05 o                         
   1  14   2       9136.45       9609.58       355.58 o                         
   2  14   2       1313.19       1554.38        60.70 o                         
   3  14   2        604.68        749.68        35.39 o                         
   4  14   2       4384.89       4369.53       170.73 o                         
   5  14   2        991.33        788.37        32.46 o                         
   6  14   2       1051.67        818.08        37.78 o                         
   7  14   2        293.03        298.74        13.20 o                         
   8  14   2        284.57        223.36        12.29 o                         
   9  14   2         96.89        103.25         7.89 o                         
  10  14   2        228.58        287.37        17.79 o                         
  11  14   2        394.52        440.68        25.31 o                         
  12  14   2         98.14        117.92         9.72 o                         
  13  14   2         65.23         78.49         7.89 o                         
  14  14   2         57.88         48.78         8.07 o                         
  17  14   2         17.61         26.41        20.36 o                         
   0  15   2         78.61         67.67         8.44 o                         
   1  15   2        886.23        762.33        28.79 o                         
   2  15   2        445.84        339.45        13.94 o                         
   3  15   2       4082.93       3941.14       155.14 o                         
   4  15   2        440.63        336.70        13.39 o                         
   5  15   2        121.79        167.98         8.80 o                         
   6  15   2        238.92        275.45        12.84 o                         
   7  15   2        779.00        665.51        28.42 o                         
   8  15   2         93.91         86.74         6.05 o                         
   9  15   2        542.80        580.60        30.44 o                         
  10  15   2        333.15        271.78        18.16 o                         
  11  15   2         25.22         37.23         5.68 o                         
  12  15   2         32.78         33.01         5.68 o                         
  13  15   2        199.66        221.71        17.97 o                         
  14  15   2        226.13        260.04        30.99 o                         
  15  15   2        142.15        181.92        26.77 o                         
  16  15   2          7.51         17.05        13.20 o                         
  17  15   2          2.30         33.93        24.02 o                         
   0  16   2       3106.12       2440.31       146.53 o                         
   1  16   2        487.62        413.35        16.69 o                         
   2  16   2       7455.17       6757.39       248.49 o                         
   3  16   2       1381.20       1448.01        60.70 o                         
   4  16   2        580.78        713.19        29.53 o                         
   5  16   2        442.36        569.96        26.22 o                         
   6  16   2        105.21        138.27         7.70 o                         
   7  16   2        236.00        329.36        16.32 o                         
   8  16   2        215.96        234.18        13.39 o                         
   9  16   2         75.35        103.98        10.09 o                         
  10  16   2        368.27        341.83        22.37 o                         
  11  16   2        465.00        368.05        22.01 o                         
  12  16   2         77.30        114.80        10.64 o                         
  13  16   2        201.65        272.69        21.82 o                         
  14  16   2         30.39         55.38        12.29 o                         
  15  16   2        137.36        183.39        27.51 o                         
  16  16   2         64.14        115.35        27.14 o                         
  17  16   2          7.75         24.76        19.07 o                         
   0  17   2       1009.33       1038.51        58.50 o                         
   1  17   2       1905.14       2132.96        73.54 o                         
   2  17   2        379.89        295.25        14.12 o                         
   3  17   2        903.96        908.31        34.84 o                         
   4  17   2        443.12        466.53        21.64 o                         
   5  17   2        244.91        202.46        10.09 o                         
   6  17   2        637.78        790.02        32.46 o                         
   7  17   2       1638.66       1593.62        72.44 o                         
   8  17   2          3.84          3.12         0.37 o                         
   9  17   2        620.07        634.70        35.94 o                         
  10  17   2        459.93        374.11        29.71 o                         
  11  17   2        112.85        163.95        13.39 o                         
  12  17   2         75.87         62.17         7.89 o                         
  13  17   2        410.14        416.65        30.26 o                         
  14  17   2         80.09         64.74        12.47 o                         
  15  17   2         45.13         66.20        15.59 o                         
  16  17   2         15.25         11.55        10.09 o                         
  17  17   2          9.91         39.24        25.49 o                         
   0  18   2       3141.25       2293.24       113.15 o                         
   1  18   2        706.86        492.76        22.01 o                         
   2  18   2        260.06        217.86        10.45 o                         
   3  18   2       1171.08       1036.86        40.71 o                         
   4  18   2       3134.54       2354.12        93.34 o                         
   5  18   2        369.85        294.88        13.20 o                         
   6  18   2       1320.11       1209.61        49.51 o                         
   7  18   2        461.24        651.39        30.81 o                         
   8  18   2        779.12        935.08        42.00 o                         
   9  18   2         47.94         59.60         7.15 o                         
  10  18   2        334.19        414.45        23.47 o                         
  11  18   2       1044.28        965.52        51.16 o                         
  12  18   2         63.40         55.02         7.34 o                         
  13  18   2        249.35        320.92        28.61 o                         
  14  18   2         19.90         32.64        27.87 o                         
  15  18   2         56.60         60.88        16.32 o                         
  16  18   2          4.77         13.20        11.37 o                         
  17  18   2         19.22         40.89        28.06 o                         
   0  19   2       2205.43       1702.92       101.96 o                         
   1  19   2       1807.19       1541.36        62.53 o                         
   2  19   2        177.76        149.46         8.80 o                         
   3  19   2        283.03        405.65        17.79 o                         
   4  19   2        265.57        269.03        11.74 o                         
   5  19   2        379.55        368.79        16.87 o                         
   6  19   2        369.11        357.23        16.69 o                         
   7  19   2        155.25        155.88         7.89 o                         
   8  19   2         93.21         77.94         7.34 o                         
   9  19   2        312.82        354.12        20.72 o                         
  10  19   2        212.06        198.61        13.94 o                         
  11  19   2         69.68         77.76         5.13 o                         
  12  19   2        264.75        271.78        19.99 o                         
  13  19   2        293.07        377.41        28.42 o                         
  14  19   2         21.21         38.14        30.99 o                         
  15  19   2         14.22         15.40        11.00 o                         
  16  19   2         28.34         38.14        22.37 o                         
  17  19   2         19.17        111.32        41.81 o                         
   0  20   2        537.35        629.56        34.48 o                         
   1  20   2        300.15        271.78        12.65 o                         
   2  20   2       1008.55        885.39        37.59 o                         
   3  20   2        190.46        150.19         7.34 o                         
   4  20   2        926.85        984.41        36.13 o                         
   5  20   2         84.90         90.96         5.13 o                         
   6  20   2         64.82         61.25         5.13 o                         
   7  20   2        524.83        460.48        21.27 o                         
   8  20   2        459.67        446.36        20.91 o                         
   9  20   2       1023.08        929.95        45.30 o                         
  10  20   2        248.19        346.05        21.46 o                         
  11  20   2       1194.65       1105.08        53.00 o                         
  12  20   2         17.11         16.50         3.12 o                         
  13  20   2        168.55        213.64        19.26 o                         
  14  20   2         70.53         98.29        48.05 o                         
  15  20   2          4.92          9.54         8.07 o                         
  16  20   2         97.84        136.26        39.06 o                         
  17  20   2         17.29         26.04        21.09 o                         
   0  21   2        320.06        256.56        15.77 o                         
   1  21   2        608.36        602.24        22.56 o                         
   2  21   2         73.97         64.00         4.40 o                         
   3  21   2        130.69        146.89         7.34 o                         
   4  21   2        839.31        880.43        32.64 o                         
   5  21   2       1574.85       1301.30        55.57 o                         
   6  21   2         58.07         45.30         4.77 o                         
   7  21   2        394.37        456.26        22.74 o                         
   8  21   2        227.54        269.94        14.49 o                         
   9  21   2        109.64        117.73         7.70 o                         
  10  21   2        189.17        206.49        13.39 o                         
  11  21   2        269.53        261.87        17.79 o                         
  12  21   2        229.79        298.74        20.91 o                         
  13  21   2         42.64         53.55         6.60 o                         
  14  21   2         51.61         76.29        14.85 o                         
  15  21   2         55.12         65.29        19.99 o                         
  16  21   2         24.58         63.08        28.79 o                         
   0  22   2        252.93        266.28        16.14 o                         
   1  22   2        256.84        260.96        11.55 o                         
   2  22   2        161.12        165.41        10.09 o                         
   3  22   2        211.45        220.98         9.72 o                         
   4  22   2         24.20         31.73         3.48 o                         
   5  22   2        322.12        313.04        14.67 o                         
   6  22   2         34.25         43.83         4.03 o                         
   7  22   2        312.28        301.49        15.22 o                         
   8  22   2        132.76        146.16         9.90 o                         
   9  22   2        943.25        799.19        45.11 o                         
  10  22   2        204.48        240.97        15.40 o                         
  11  22   2        928.35        929.95        43.65 o                         
  12  22   2        120.34        134.42        12.65 o                         
  13  22   2         43.66         49.15         8.80 o                         
  14  22   2         24.83         41.26        14.12 o                         
  15  22   2         91.69        107.28        25.12 o                         
  16  22   2         38.71         61.80        29.34 o                         
   0  23   2         41.04         36.49         6.05 o                         
   1  23   2        121.10        110.76         8.99 o                         
   2  23   2        102.94         91.88         4.95 o                         
   3  23   2        275.06        356.32        14.49 o                         
   4  23   2        521.54        510.00        21.09 o                         
   5  23   2        971.49       1232.90        54.10 o                         
   6  23   2         63.28         71.52         5.13 o                         
   7  23   2       1242.75       1297.27        49.51 o                         
   8  23   2         15.30         11.92         4.40 o                         
   9  23   2        772.39        751.51        37.41 o                         
  10  23   2         30.27         36.31         4.22 o                         
  11  23   2         50.38         60.88         4.77 o                         
  12  23   2        289.99        422.34        29.34 o                         
  13  23   2         71.09         67.85        10.45 o                         
  14  23   2          5.37          6.97         6.24 o                         
  15  23   2        164.39        260.04        39.79 o                         
  16  23   2         50.49         95.18        37.04 o                         
   0  24   2        489.76        454.61        28.06 o                         
   1  24   2        320.09        243.54        10.27 o                         
   2  24   2         61.91         70.60         4.58 o                         
   3  24   2        676.38        641.67        25.12 o                         
   4  24   2        142.73        173.67         8.99 o                         
   5  24   2         22.25         38.51         5.13 o                         
   6  24   2        712.17        862.65        35.58 o                         
   7  24   2         68.42         86.74         7.15 o                         
   8  24   2        171.68        132.59        10.82 o                         
   9  24   2       1061.90       1068.95        48.60 o                         
  10  24   2         80.19         79.96         7.15 o                         
  11  24   2       1543.89       1820.47        81.97 o                         
  12  24   2         65.64         72.62         9.90 o                         
  13  24   2         99.19         83.62        12.10 o                         
  14  24   2        158.57        217.68        28.42 o                         
  15  24   2         10.35         39.61        21.09 o                         
  16  24   2         13.71         44.20        27.69 o                         
   0  25   2        290.45        355.22        24.94 o                         
   1  25   2        108.05         89.86         6.24 o                         
   2  25   2         23.48         24.76         4.58 o                         
   3  25   2        279.11        295.43        14.30 o                         
   4  25   2        129.82        120.12         7.89 o                         
   5  25   2         29.40         27.14        10.27 o                         
   6  25   2        153.45        201.17        10.64 o                         
   7  25   2        624.31        556.94        24.57 o                         
   8  25   2         43.26         59.60         8.07 o                         
   9  25   2        665.37        771.50        35.03 o                         
  10  25   2        323.01        346.97        20.54 o                         
  11  25   2        151.70        217.68        17.05 o                         
  12  25   2        446.10        393.55        30.44 o                         
  13  25   2         46.78         44.93        15.77 o                         
  14  25   2        192.72        220.98        32.64 o                         
  15  25   2         73.44        104.53        25.31 o                         
  16  25   2         44.99         47.50        30.63 o                         
   0  26   2        569.42        386.94        22.74 o                         
   1  26   2        907.88        799.19        30.99 o                         
   2  26   2        347.88        313.96        14.67 o                         
   3  26   2        630.18        605.91        29.71 o                         
   4  26   2        510.80        574.00        23.66 o                         
   5  26   2         36.33         37.23         4.77 o                         
   6  26   2       1840.88       1913.08        81.79 o                         
   7  26   2         39.95         33.56         4.40 o                         
   8  26   2         66.00         50.25         6.24 o                         
   9  26   2        999.86        962.22        46.03 o                         
  10  26   2         48.76         78.67         8.25 o                         
  11  26   2        354.27        311.21        20.36 o                         
  12  26   2         17.01         33.74         5.68 o                         
  13  26   2        291.02        278.20        30.26 o                         
  14  26   2         35.09         66.57        20.54 o                         
  15  26   2         24.59         28.79        19.44 o                         
   0  27   2        225.31        251.24        15.59 o                         
   1  27   2        158.32        183.20         9.35 o                         
   2  27   2        165.04        138.27         7.15 o                         
   3  27   2         96.33         82.16         6.05 o                         
   4  27   2        595.59        555.66        24.57 o                         
   5  27   2        397.09        392.44        18.52 o                         
   6  27   2         22.93         33.56         3.30 o                         
   7  27   2        308.65        322.02        17.24 o                         
   8  27   2        143.03        146.89         9.35 o                         
   9  27   2         13.97         17.42         1.65 o                         
  10  27   2        165.84        151.48        10.09 o                         
  11  27   2        489.19        355.22        23.84 o                         
  12  27   2          6.68          8.99         6.60 o                         
  13  27   2        232.95        232.53        46.95 o                         
  14  27   2        254.29        270.86        37.04 o                         
  15  27   2          8.79         14.67        12.65 o                         
   0  28   2         34.56         35.03        12.47 o                         
   1  28   2        175.27        146.16         7.89 o                         
   2  28   2         34.94         37.59         4.40 o                         
   3  28   2        671.29        629.38        26.41 o                         
   4  28   2        379.34        424.54        19.26 o                         
   5  28   2         67.72         60.52         5.13 o                         
   6  28   2       1301.80       1279.66        51.16 o                         
   7  28   2          5.69         14.12         4.22 o                         
   8  28   2        305.31        318.91        15.77 o                         
   9  28   2       1198.80       1309.19        57.58 o                         
  10  28   2        754.25        865.76        45.30 o                         
  11  28   2        629.48        551.81        36.13 o                         
  12  28   2        158.28        167.43        17.05 o                         
  13  28   2        147.59        128.74        41.81 o                         
  14  28   2        112.80         92.98        23.29 o                         
  15  28   2         11.58         23.66        19.26 o                         
   0  29   2        204.36        203.37        14.12 o                         
   1  29   2        399.53        410.05        16.69 o                         
   2  29   2        242.39        227.58        11.55 o                         
   3  29   2        248.33        200.26        10.82 o                         
   4  29   2        417.18        437.19        20.72 o                         
   5  29   2        170.04        227.58        12.47 o                         
   6  29   2        350.69        394.65        18.52 o                         
   7  29   2        408.83        449.84        23.29 o                         
   8  29   2         41.06         33.38         5.13 o                         
   9  29   2        250.92        185.77        12.65 o                         
  10  29   2        234.53        285.53        17.61 o                         
  11  29   2         85.08         80.69        12.29 o                         
  12  29   2        204.47        188.70        21.09 o                         
  13  29   2         78.52         49.15        37.04 o                         
  14  29   2         13.04         52.63        22.37 o                         
  15  29   2         11.41         19.99        17.42 o                         
   0  30   2        388.09        430.22        25.12 o                         
   1  30   2        454.02        382.73        17.24 o                         
   2  30   2         15.76         31.36         4.58 o                         
   3  30   2        130.07        155.51        11.00 o                         
   4  30   2        278.72        207.23        11.92 o                         
   5  30   2         49.88         47.50         4.58 o                         
   6  30   2        669.71        796.08        35.58 o                         
   7  30   2        412.66        419.04        19.07 o                         
   8  30   2         14.23         15.95         4.22 o                         
   9  30   2        106.64         95.73         8.07 o                         
  10  30   2         11.35         21.09         7.89 o                         
  11  30   2        143.92        150.19        16.14 o                         
  12  30   2         45.68         51.35        19.62 o                         
  13  30   2         28.43         27.32        17.42 o                         
  14  30   2         58.90         24.76        17.42 o                         
   0  31   2          2.31          2.93         3.85 o                         
   1  31   2        288.74        306.25        17.24 o                         
   2  31   2         62.31         77.21         7.34 o                         
   3  31   2        222.48        229.23        12.47 o                         
   4  31   2        183.84        229.97        11.74 o                         
   5  31   2        134.12        128.19         8.62 o                         
   6  31   2        733.09        766.37        38.14 o                         
   7  31   2        156.09        150.19        10.09 o                         
   8  31   2        259.67        247.02        13.75 o                         
   9  31   2        281.56        339.81        20.17 o                         
  10  31   2        258.33        260.04        19.44 o                         
  11  31   2         25.73         13.75         9.17 o                         
  12  31   2         20.48         14.67        11.55 o                         
  13  31   2         44.97         39.98        22.56 o                         
  14  31   2          4.30         11.92        10.82 o                         
   0  32   2         23.09         17.42         9.17 o                         
   1  32   2        947.24        874.02        37.41 o                         
   2  32   2         33.67         32.28         4.40 o                         
   3  32   2         12.69         23.84         4.03 o                         
   4  32   2        461.75        382.73        18.34 o                         
   5  32   2        160.27        158.26        10.45 o                         
   6  32   2        176.90        170.37        10.82 o                         
   7  32   2        201.94        274.53        15.40 o                         
   8  32   2        195.67        180.45        11.00 o                         
   9  32   2        234.14        248.67        15.59 o                         
  10  32   2        271.08        269.03        21.64 o                         
  11  32   2        241.41        231.62        21.82 o                         
  12  32   2         50.38         29.53        16.69 o                         
  13  32   2         42.85         28.06        18.89 o                         
  14  32   2         16.13         22.92        19.44 o                         
   0  33   2         28.60         54.28         8.99 o                         
   1  33   2        602.89        597.65        25.12 o                         
   2  33   2        137.26        128.74         8.07 o                         
   3  33   2        523.99        527.60        24.02 o                         
   4  33   2        131.21        146.53         8.62 o                         
   5  33   2       1146.98       1132.77        48.05 o                         
   6  33   2       1292.49       1496.43        65.84 o                         
   7  33   2        318.61        304.42        16.32 o                         
   8  33   2         34.99         28.61         3.67 o                         
   9  33   2        419.86        503.76        27.14 o                         
  10  33   2        137.58        129.29        16.32 o                         
  11  33   2         27.37         28.42        13.20 o                         
  12  33   2         41.85         18.89        16.50 o                         
  13  33   2         29.58         25.31        18.52 o                         
   0  34   2         10.08         28.42         8.80 o                         
   1  34   2        102.77         90.41         7.34 o                         
   2  34   2         41.87         42.36         4.03 o                         
   3  34   2        270.51        361.09        16.87 o                         
   4  34   2        300.90        280.95        15.59 o                         
   5  34   2       1038.17       1072.07        46.58 o                         
   6  34   2        999.81       1026.78        40.89 o                         
   7  34   2        238.46        240.05        14.49 o                         
   8  34   2        167.31        181.37        10.27 o                         
   9  34   2         54.13         56.67         9.90 o                         
  10  34   2         28.89         59.60        14.49 o                         
  11  34   2         94.05         64.00        20.72 o                         
  12  34   2         10.47         29.53        23.66 o                         
   0  35   2        217.65        252.34        19.62 o                         
   1  35   2        257.79        276.00        12.84 o                         
   2  35   2        293.20        348.98        16.50 o                         
   3  35   2       1018.73       1141.94        48.23 o                         
   4  35   2        479.21        518.80        23.84 o                         
   5  35   2        384.65        349.17        16.69 o                         
   6  35   2        299.83        272.69        13.57 o                         
   7  35   2        423.06        434.81        20.54 o                         
   8  35   2          5.08          5.68         3.67 o                         
   9  35   2        318.87        421.24        24.76 o                         
  10  35   2        126.99        106.73        12.47 o                         
  11  35   2         31.47         16.14        12.65 o                         
  12  35   2         27.53         33.56        21.09 o                         
   0  36   2         51.36         57.77        12.84 o                         
   1  36   2        697.46        825.78        35.39 o                         
   2  36   2        613.57        671.19        31.36 o                         
   3  36   2       1136.11       1260.04        52.63 o                         
   4  36   2       1273.03       1425.09        55.93 o                         
   5  36   2        364.78        350.63        16.50 o                         
   6  36   2        553.54        462.87        22.37 o                         
   7  36   2        103.81        104.35         6.24 o                         
   8  36   2         38.95         39.61         6.24 o                         
   9  36   2         31.39         23.84        13.75 o                         
  10  36   2         99.14         69.69        11.00 o                         
  11  36   2         14.36         16.32        13.02 o                         
  12  36   2          1.13         17.05        13.75 o                         
   0  37   2         72.24         86.56         8.99 o                         
   1  37   2        425.39        547.96        26.41 o                         
   2  37   2        564.34        615.81        25.12 o                         
   3  37   2        635.44        675.78        27.87 o                         
   4  37   2       1054.07       1207.96        49.70 o                         
   5  37   2        360.11        375.21        18.16 o                         
   6  37   2         53.49         70.24         6.42 o                         
   7  37   2        194.75        242.62        13.75 o                         
   8  37   2         14.30         12.84         7.34 o                         
   9  37   2         65.09         53.73        10.82 o                         
  10  37   2         48.73         43.10        11.92 o                         
  11  37   2         41.24         24.39        19.07 o                         
   0  38   2       1965.00       2391.53       120.85 o                         
   1  38   2        559.70        591.23        25.31 o                         
   2  38   2        571.06        654.32        26.77 o                         
   3  38   2        152.29        136.26         8.99 o                         
   4  38   2        389.99        502.66        22.19 o                         
   5  38   2        188.13        214.19        10.82 o                         
   6  38   2        203.16        243.54        13.75 o                         
   7  38   2        235.95        229.23        13.39 o                         
   8  38   2        155.54        168.16        21.46 o                         
   9  38   2         40.65         31.36         9.90 o                         
  10  38   2         52.81         19.81        10.27 o                         
  11  38   2         61.94         38.51        27.32 o                         
   0  39   2          0.41          4.22         4.77 o                         
   1  39   2        458.86        469.83        21.46 o                         
   2  39   2       1314.70       1637.82        62.35 o                         
   3  39   2       2073.04       2368.24        92.98 o                         
   4  39   2        423.72        481.94        21.64 o                         
   5  39   2        524.60        592.52        25.49 o                         
   6  39   2          3.75          1.65         0.37 o                         
   7  39   2         19.73         28.79         4.22 o                         
   8  39   2         38.03         62.35         8.80 o                         
   9  39   2         60.40         44.93        11.74 o                         
  10  39   2         41.71         19.62        10.27 o                         
  11  39   2          2.06         13.75        12.29 o                         
   0  40   2        105.08        124.89        10.45 o                         
   1  40   2       1104.38       1138.82        44.56 o                         
   2  40   2        269.97        243.54        13.75 o                         
   3  40   2        966.29       1072.26        43.28 o                         
   4  40   2        131.98        159.00        10.45 o                         
   5  40   2        104.78        103.25         8.44 o                         
   6  40   2        252.08        218.41        13.75 o                         
   7  40   2         72.72        108.93        16.14 o                         
   8  40   2        147.78        212.91        18.52 o                         
   9  40   2         28.13         29.89        11.19 o                         
  10  40   2          7.84         21.27        16.50 o                         
   0  41   2         73.20         67.85         9.90 o                         
   1  41   2         59.02         61.25         6.97 o                         
   2  41   2        108.66        102.15         8.25 o                         
   3  41   2       1680.57       1815.88        67.85 o                         
   4  41   2        113.73        117.00         7.70 o                         
   5  41   2        395.12        463.42        22.01 o                         
   6  41   2         34.52         56.30        13.94 o                         
   7  41   2          6.81         12.47         5.87 o                         
   8  41   2         37.39         52.26         9.54 o                         
   9  41   2         99.60         76.29        13.39 o                         
  10  41   2         12.15         18.34        15.77 o                         
   0  42   2        528.17        562.26        39.06 o                         
   1  42   2        164.34        170.37        13.20 o                         
   2  42   2        425.44        398.86        18.34 o                         
   3  42   2        267.36        289.20        15.04 o                         
   4  42   2        293.22        412.25        20.17 o                         
   5  42   2        679.79        644.42        34.84 o                         
   6  42   2        457.50        463.97        30.81 o                         
   7  42   2         70.99         94.26         9.35 o                         
   8  42   2        139.33        144.87        16.50 o                         
   9  42   2         68.32         58.68        22.74 o                         
  10  42   2          1.90         19.07        15.77 o                         
   0  43   2        139.21        157.34        15.59 o                         
   1  43   2        482.15        511.28        24.94 o                         
   2  43   2        390.13        492.76        24.39 o                         
   3  43   2         40.92         49.51         7.70 o                         
   4  43   2         90.90        126.90        15.40 o                         
   5  43   2        338.25        350.08        25.67 o                         
   6  43   2        204.14        212.91        15.95 o                         
   7  43   2        129.51        144.87        13.94 o                         
   8  43   2         10.44          7.34         5.13 o                         
   9  43   2         12.83          9.72         9.17 o                         
   0  44   2        119.54        170.37        15.77 o                         
   1  44   2        111.80        111.87         8.80 o                         
   2  44   2         13.49         10.27         6.42 o                         
   3  44   2         63.55         32.28        16.50 o                         
   4  44   2       1311.82       1448.01        66.94 o                         
   5  44   2        397.06        318.91        21.64 o                         
   6  44   2         10.88         23.47         5.87 o                         
   7  44   2        320.77        446.36        41.81 o                         
   8  44   2         12.24         14.67         7.52 o                         
   9  44   2          3.22          8.07         7.70 o                         
   0  45   2         58.57         48.78        16.87 o                         
   1  45   2         91.11        109.48        11.55 o                         
   2  45   2         56.29         42.36         8.62 o                         
   3  45   2        150.05        198.61        17.05 o                         
   4  45   2         42.72         50.61         6.05 o                         
   5  45   2         50.36         44.93         6.97 o                         
   6  45   2         21.60         16.69         5.32 o                         
   7  45   2        186.48        216.95        21.82 o                         
   8  45   2         46.18         30.81        23.47 o                         
   9  45   2          9.43         14.12        11.74 o                         
   0  46   2         19.23         31.73        17.97 o                         
   1  46   2         94.67         82.16        10.45 o                         
   2  46   2         65.35         57.03         9.54 o                         
   3  46   2         69.62         63.08         9.17 o                         
   4  46   2        404.91        381.63        23.66 o                         
   5  46   2        178.78        148.73        14.67 o                         
   6  46   2        218.22        190.90        19.07 o                         
   7  46   2         28.21         34.29         8.44 o                         
   8  46   2         26.49         26.04        18.52 o                         
   0  47   2          3.36          6.05         7.52 o                         
   1  47   2         20.18         32.09         8.62 o                         
   2  47   2         63.07         59.60         9.35 o                         
   3  47   2         12.17         18.34         7.15 o                         
   4  47   2         70.10         52.26         8.25 o                         
   5  47   2        161.33         99.95        13.20 o                         
   6  47   2        120.84        142.49        16.50 o                         
   7  47   2         42.98         25.49        19.99 o                         
   8  47   2         22.03         20.72        18.34 o                         
   0  48   2         16.76          8.25         9.35 o                         
   1  48   2         35.36         28.79         8.80 o                         
   2  48   2         66.18         67.85        10.45 o                         
   3  48   2         22.04         20.54         7.52 o                         
   4  48   2        201.79        192.55        20.72 o                         
   5  48   2        125.48        177.52        20.54 o                         
   6  48   2         85.76         86.74        14.30 o                         
   7  48   2         83.59         85.27        22.74 o                         
   8  48   2         17.89         17.05        15.40 o                         
   0  49   2          1.03          8.44         9.54 o                         
   1  49   2         38.05         46.40        10.09 o                         
   2  49   2         82.92         85.64        12.29 o                         
   3  49   2         13.87         11.00         6.42 o                         
   4  49   2        150.16        130.57        15.77 o                         
   5  49   2        102.00        158.26        19.99 o                         
   6  49   2         75.73         41.63        21.27 o                         
   7  49   2          1.24         20.36        15.04 o                         
   0  50   2         44.28         29.89        16.50 o                         
   1  50   2         19.06         14.67         7.70 o                         
   2  50   2         33.85         55.38         9.90 o                         
   3  50   2         38.89         56.67         9.90 o                         
   4  50   2        100.50         91.88        13.20 o                         
   5  50   2        182.71        111.50        43.65 o                         
   6  50   2          1.46          9.72         8.80 o                         
   7  50   2         28.20         21.82        17.97 o                         
   0  51   2          2.66          5.13         6.24 o                         
   1  51   2          1.75          6.42         4.95 o                         
   2  51   2          7.33          7.34         5.32 o                         
   3  51   2         13.27         17.42         8.07 o                         
   4  51   2        104.00         52.08        32.83 o                         
   5  51   2         92.94         44.93        23.29 o                         
   6  51   2          9.37         10.45         9.35 o                         
   0  52   2        149.61        130.02        19.99 o                         
   1  52   2          4.92          6.60         5.32 o                         
   2  52   2         36.68         31.73         9.35 o                         
   3  52   2         91.87         63.45        12.65 o                         
   4  52   2         76.12         44.20        22.37 o                         
   5  52   2         18.41         16.50        13.39 o                         
   6  52   2         49.20         19.26        17.42 o                         
   0  53   2          0.91          3.12         4.40 o                         
   1  53   2          6.28          6.24         5.32 o                         
   2  53   2         20.88         26.59        11.00 o                         
   3  53   2         13.32         10.27         9.35 o                         
   4  53   2         80.54         49.15        22.74 o                         
   5  53   2         20.44          9.72         9.54 o                         
   1  54   2         10.33         11.92         8.80 o                         
   2  54   2         14.40         14.30        12.10 o                         
   3  54   2         27.22         17.05        13.39 o                         
   4  54   2         65.68         27.51        18.52 o                         
   2  55   2         97.66         65.65        23.11 o                         
   3  55   2         16.36          8.44         8.07 o                         
   0   0   3         27.36         26.41         4.77 o                         
   1   0   3         94.83         87.11         8.25 o                         
   2   0   3       2835.59       2290.67       134.05 o                         
   3   0   3         84.79         91.33         8.44 o                         
   4   0   3        336.62        496.42        39.24 o                         
   5   0   3        607.94        644.23        40.34 o                         
   6   0   3        456.72        448.01        26.96 o                         
   7   0   3         22.49         83.62        21.09 o                         
   8   0   3        645.70        682.74        61.80 o                         
   9   0   3         11.02         29.16         4.40 o                         
  10   0   3        467.03        465.43        35.39 o                         
  11   0   3        432.20        495.32        41.63 o                         
  12   0   3        848.01        879.70        55.75 o                         
  13   0   3        106.95        100.50        15.95 o                         
  14   0   3          0.05         45.30        30.99 o                         
  15   0   3         15.51         14.12        16.14 o                         
  16   0   3          0.03          8.80        11.55 o                         
   0   1   3        684.14        794.61        37.23 o                         
   1   1   3        458.13        334.86        15.04 o                         
   2   1   3       2572.58       2739.23       132.22 o                         
   3   1   3       3173.85       3450.40       141.94 o                         
   4   1   3        514.85        465.07        21.27 o                         
   5   1   3        244.98        229.05        15.95 o                         
   6   1   3        313.78        358.89        15.95 o                         
   7   1   3        396.54        370.99        23.29 o                         
   8   1   3         79.86        112.97         9.35 o                         
   9   1   3       1069.18       1072.44        53.92 o                         
  10   1   3       1138.95       1317.26        63.82 o                         
  11   1   3         19.61         22.19         2.20 o                         
  12   1   3        212.85        293.23        17.05 o                         
  13   1   3        141.08        148.18        13.39 o                         
  14   1   3         41.22         40.89         6.79 o                         
  15   1   3         15.51         23.47        15.22 o                         
  16   1   3         26.47         35.58        26.77 o                         
   0   2   3         24.06         27.51         3.67 o                         
   1   2   3        549.95        443.98        18.52 o                         
   2   2   3       1450.24       1361.45        60.88 o                         
   3   2   3         14.70         30.44         2.20 o                         
   4   2   3        129.47        154.41         9.72 o                         
   5   2   3        869.48       1024.39        42.18 o                         
   6   2   3         84.48         72.62         6.05 o                         
   7   2   3       1127.21       1385.84        75.74 o                         
   8   2   3        198.66        156.24        12.29 o                         
   9   2   3        228.50        295.25        17.79 o                         
  10   2   3       1907.85       2045.12       101.96 o                         
  11   2   3        821.81        765.45        42.55 o                         
  12   2   3        754.02        790.39        42.18 o                         
  13   2   3        116.93        142.12        10.82 o                         
  14   2   3         36.03         36.13        13.20 o                         
  15   2   3         54.85         55.93        19.26 o                         
  16   2   3         61.92         21.64        19.07 o                         
   0   3   3        574.31        717.59        36.86 o                         
   1   3   3        730.86        603.34        28.42 o                         
   2   3   3       1903.67       2008.07       105.81 o                         
   3   3   3        737.93        825.97        41.08 o                         
   4   3   3       1579.80       1792.41        76.84 o                         
   5   3   3        571.21        607.92        29.34 o                         
   6   3   3        115.24        113.15         6.42 o                         
   7   3   3        457.18        472.22        23.84 o                         
   8   3   3          0.57          4.95         2.93 o                         
   9   3   3         84.87         96.64         6.97 o                         
  10   3   3        505.79        540.25        37.04 o                         
  11   3   3        226.85        323.86        21.82 o                         
  12   3   3         43.40         59.78         6.05 o                         
  13   3   3         39.42         47.86         8.07 o                         
  14   3   3         42.43         72.62        14.12 o                         
  15   3   3          2.60          8.07         7.34 o                         
  16   3   3         39.53         48.78        34.84 o                         
   0   4   3         99.03        154.23        10.27 o                         
   1   4   3       1724.52       1504.86        59.60 o                         
   2   4   3       1100.17       1028.06        54.65 o                         
   3   4   3        619.25        469.83        26.22 o                         
   4   4   3       2754.17       3052.64       127.45 o                         
   5   4   3        303.47        324.78        13.94 o                         
   6   4   3        687.25        657.07        36.68 o                         
   7   4   3         78.59         98.66        10.27 o                         
   8   4   3        104.66         87.29         6.60 o                         
   9   4   3        534.38        563.18        26.77 o                         
  10   4   3        409.66        430.22        28.42 o                         
  11   4   3        317.52        324.78        18.89 o                         
  12   4   3        370.50        437.19        25.31 o                         
  13   4   3          7.85          9.72         6.05 o                         
  14   4   3         12.23          6.97         5.87 o                         
  15   4   3        106.27         76.84        20.17 o                         
  16   4   3        118.90        105.08        46.76 o                         
   0   5   3        817.30        665.51        34.11 o                         
   1   5   3        640.99        644.42        29.34 o                         
   2   5   3        633.06        486.71        26.59 o                         
   3   5   3       2453.88       2633.97       126.90 o                         
   4   5   3        667.11        558.23        26.04 o                         
   5   5   3        473.51        461.58        18.89 o                         
   6   5   3       1786.59       1881.90        76.29 o                         
   7   5   3        220.97        268.11        14.49 o                         
   8   5   3        270.22        286.45        16.69 o                         
   9   5   3        238.96        212.91        13.57 o                         
  10   5   3         19.59         46.03         8.62 o                         
  11   5   3         76.12         85.27         7.52 o                         
  12   5   3        195.06        202.46        14.85 o                         
  13   5   3         70.10         54.65         8.62 o                         
  14   5   3         21.01         13.75        12.10 o                         
  15   5   3         34.51         15.59        11.92 o                         
  16   5   3        113.09        152.94        53.73 o                         
   0   6   3       1906.95       1860.63        90.04 o                         
   1   6   3        194.08        186.50        10.45 o                         
   2   6   3        970.30       1020.91        49.15 o                         
   3   6   3        865.03       1019.26        49.15 o                         
   4   6   3        278.98        250.50        14.85 o                         
   5   6   3        447.44        446.36        24.39 o                         
   6   6   3        218.94        214.38        11.19 o                         
   7   6   3          9.36         11.55         2.93 o                         
   8   6   3        480.70        601.87        30.99 o                         
   9   6   3         66.29         83.99         6.42 o                         
  10   6   3        140.09        126.35        11.19 o                         
  11   6   3        364.06        318.91        19.62 o                         
  12   6   3        110.16         94.63         9.54 o                         
  13   6   3         71.44         49.88         8.62 o                         
  14   6   3         62.21         33.19        20.54 o                         
  15   6   3         52.92         33.38        17.79 o                         
  16   6   3         42.60         24.76        20.72 o                         
   0   7   3       2221.89       2633.97       157.89 o                         
   1   7   3       2082.51       2047.50        92.06 o                         
   2   7   3       2064.31       2340.92       103.61 o                         
   3   7   3         62.73         72.44         4.95 o                         
   4   7   3        725.64        558.23        31.18 o                         
   5   7   3        429.68        362.55        18.89 o                         
   6   7   3        582.69        567.39        24.94 o                         
   7   7   3        138.53        177.88         9.54 o                         
   8   7   3        142.78        163.95        10.64 o                         
   9   7   3        218.48        209.61        13.57 o                         
  10   7   3        139.45         89.31         8.80 o                         
  11   7   3         31.68         47.13         6.05 o                         
  12   7   3         61.67         58.68         7.52 o                         
  13   7   3         80.40         85.64        10.09 o                         
  14   7   3         95.12         54.65        14.30 o                         
  15   7   3         30.17         30.81        18.34 o                         
  16   7   3        155.70         79.77        42.18 o                         
   0   8   3        751.95        810.20        59.42 o                         
   1   8   3       2220.68       2246.11       112.05 o                         
   2   8   3       2604.64       2820.47       137.17 o                         
   3   8   3        144.02        168.90        12.84 o                         
   4   8   3        110.08        117.18         8.99 o                         
   5   8   3        424.95        336.88        16.14 o                         
   6   8   3         49.93         43.83         3.67 o                         
   7   8   3         83.21         76.84         6.24 o                         
   8   8   3        310.31        356.32        18.71 o                         
   9   8   3        222.15        238.58        16.50 o                         
  10   8   3          2.86         13.75         4.40 o                         
  11   8   3        118.55        101.60         8.80 o                         
  12   8   3         68.70         85.27         9.17 o                         
  13   8   3         52.65         69.69         9.72 o                         
  14   8   3         75.73         57.03        14.49 o                         
  15   8   3         42.09         60.52        50.06 o                         
  16   8   3         60.71         50.61        33.56 o                         
   0   9   3       2560.27       2805.80       168.90 o                         
   1   9   3       2254.84       1853.48        85.09 o                         
   2   9   3       2387.79       2040.16        99.21 o                         
   3   9   3        124.51        117.37        11.00 o                         
   4   9   3        408.14        453.33        22.19 o                         
   5   9   3        184.03        195.49        10.82 o                         
   6   9   3        137.83        133.87         6.97 o                         
   7   9   3        387.18        258.39        13.20 o                         
   8   9   3        274.96        317.99        16.69 o                         
   9   9   3         22.40         16.69         3.85 o                         
  10   9   3         66.28         48.23         5.68 o                         
  11   9   3         71.70         82.16         7.89 o                         
  12   9   3         37.13         43.46         7.34 o                         
  13   9   3         37.95         46.21         5.87 o                         
  14   9   3        132.39         85.64        19.81 o                         
  15   9   3         41.25         34.66        31.91 o                         
  16   9   3         33.00         22.56        19.26 o                         
   0  10   3       1934.71       1922.80       115.72 o                         
   1  10   3        297.08        229.78        11.92 o                         
   2  10   3        320.43        323.86        16.87 o                         
   3  10   3        671.11        636.16        48.60 o                         
   4  10   3         34.78         28.06         3.48 o                         
   5  10   3        159.74        148.73         9.35 o                         
   6  10   3         65.70         58.68         4.58 o                         
   7  10   3         83.98         80.69         6.97 o                         
   8  10   3         98.32         80.87         8.44 o                         
   9  10   3        256.10        289.20        16.87 o                         
  10  10   3        128.68         97.19         8.07 o                         
  11  10   3         77.91         77.76         7.70 o                         
  12  10   3         97.66        103.25        10.64 o                         
  13  10   3        143.41        156.24        12.47 o                         
  14  10   3          7.98         15.95        10.64 o                         
  15  10   3          0.14         45.30        39.98 o                         
   0  11   3       1976.35       2217.50       132.04 o                         
   1  11   3       1268.98       1526.32        66.57 o                         
   2  11   3       1273.38       1198.42        62.72 o                         
   3  11   3       1065.67       1158.81        56.12 o                         
   4  11   3        450.74        356.32        18.71 o                         
   5  11   3         79.13        101.05         7.15 o                         
   6  11   3        173.03        186.69        11.74 o                         
   7  11   3        171.90        176.05         9.54 o                         
   8  11   3         98.04         99.95         7.15 o                         
   9  11   3        258.39        186.50        11.92 o                         
  10  11   3        156.55        121.40         9.72 o                         
  11  11   3        360.65        414.45        24.57 o                         
  12  11   3         92.48         82.71         8.99 o                         
  13  11   3         27.59         35.58         5.13 o                         
  14  11   3         55.87         48.78        15.04 o                         
  15  11   3        113.53         38.88        35.21 o                         
   0  12   3        184.41        146.16        11.92 o                         
   1  12   3       1190.62        953.60        44.20 o                         
   2  12   3        193.08        192.55        13.02 o                         
   3  12   3        154.22        168.16         9.90 o                         
   4  12   3       1085.68       1134.61        48.05 o                         
   5  12   3        352.45        272.69        14.49 o                         
   6  12   3         27.35         32.64         4.95 o                         
   7  12   3        107.66         71.34         8.80 o                         
   8  12   3         48.44         62.17         5.13 o                         
   9  12   3        594.79        652.85        30.81 o                         
  10  12   3         14.18         21.64         4.77 o                         
  11  12   3        105.92        127.09         9.54 o                         
  12  12   3        152.62        181.18        14.85 o                         
  13  12   3         63.53         57.03         4.95 o                         
  14  12   3         39.90         40.34        14.30 o                         
  15  12   3         28.06         37.23        34.11 o                         
   0  13   3        162.87        158.63        11.55 o                         
   1  13   3       3077.78       2944.25       146.16 o                         
   2  13   3        519.05        474.60        26.41 o                         
   3  13   3        167.38        126.90         8.07 o                         
   4  13   3        287.34        289.75        13.57 o                         
   5  13   3        607.59        702.92        36.49 o                         
   6  13   3        368.80        364.57        17.79 o                         
   7  13   3         97.84        104.53         7.89 o                         
   8  13   3        692.05        714.65        30.81 o                         
   9  13   3        361.55        303.32        19.07 o                         
  10  13   3        303.36        253.99        15.77 o                         
  11  13   3        254.33        369.89        23.29 o                         
  12  13   3         46.52         58.32         7.89 o                         
  13  13   3        155.43        169.63        14.30 o                         
  14  13   3         25.02         19.99        12.10 o                         
   0  14   3        977.54        991.38        77.94 o                         
   1  14   3       1586.28       1475.34        80.14 o                         
   2  14   3        215.13        186.50        10.45 o                         
   3  14   3        141.99        201.72        12.47 o                         
   4  14   3        132.71        128.19         9.35 o                         
   5  14   3         45.25         45.30         4.77 o                         
   6  14   3         82.64        110.21         8.07 o                         
   7  14   3        105.80        103.98         5.87 o                         
   8  14   3         55.07         55.38         4.95 o                         
   9  14   3        329.07        275.45        15.59 o                         
  10  14   3         73.66         63.08         6.60 o                         
  11  14   3        152.21        183.94        13.57 o                         
  12  14   3        167.77        147.81        11.55 o                         
  13  14   3         45.09         75.37         9.54 o                         
  14  14   3         72.04         63.08        17.97 o                         
   0  15   3          8.19         21.82         5.68 o                         
   1  15   3        294.11        291.03        20.54 o                         
   2  15   3        905.91        647.17        30.81 o                         
   3  15   3        296.47        390.24        24.94 o                         
   4  15   3        389.98        262.79        14.30 o                         
   5  15   3        230.74        306.25        18.34 o                         
   6  15   3          9.49         16.50         4.03 o                         
   7  15   3         76.39         59.60         5.50 o                         
   8  15   3         21.66         26.59         4.03 o                         
   9  15   3         92.88         79.77         6.42 o                         
  10  15   3         80.30         73.90         7.52 o                         
  11  15   3        117.03        127.27         9.90 o                         
  12  15   3          4.47         16.50         6.24 o                         
  13  15   3        100.49         92.43        10.64 o                         
  14  15   3         78.81        116.63        23.66 o                         
   0  16   3       2715.81       2348.80       141.21 o                         
   1  16   3        304.85        261.87        13.39 o                         
   2  16   3       1432.79       1422.89        70.42 o                         
   3  16   3        685.93        925.00        45.11 o                         
   4  16   3         11.45         14.30         3.30 o                         
   5  16   3          9.63          4.22         3.12 o                         
   6  16   3        148.62        102.70         7.15 o                         
   7  16   3         62.79         57.40         6.24 o                         
   8  16   3         30.42         30.81         4.58 o                         
   9  16   3        530.13        460.48        23.66 o                         
  10  16   3         27.91         33.93         7.34 o                         
  11  16   3         21.10         31.54         4.40 o                         
  12  16   3         45.64         45.30         7.34 o                         
  13  16   3         90.35        133.87        15.95 o                         
  14  16   3          9.39         19.81        18.89 o                         
   0  17   3         86.52         81.06        15.59 o                         
   1  17   3        142.42        139.01         7.70 o                         
   2  17   3        451.93        620.94        30.08 o                         
   3  17   3        314.57        290.30        15.22 o                         
   4  17   3         17.34         31.36        17.97 o                         
   5  17   3         75.34         70.24         6.97 o                         
   6  17   3         18.96         22.56         8.07 o                         
   7  17   3        199.60        158.26         9.72 o                         
   8  17   3        313.34        266.28        15.22 o                         
   9  17   3        408.91        384.74        21.64 o                         
  10  17   3        127.72        123.79         9.72 o                         
  11  17   3        202.48        213.64        15.22 o                         
  12  17   3         57.32         55.02         8.62 o                         
  13  17   3         61.16         71.15        12.10 o                         
  14  17   3         57.46         35.21        29.34 o                         
   0  18   3        513.06        721.99        44.38 o                         
   1  18   3        321.46        385.84        19.44 o                         
   2  18   3        646.01        661.29        32.46 o                         
   3  18   3        689.00        748.76        34.66 o                         
   4  18   3        115.37        106.73         9.72 o                         
   5  18   3         34.42         34.66         5.13 o                         
   6  18   3         87.71        112.42        11.00 o                         
   7  18   3        320.67        268.84        12.47 o                         
   8  18   3        265.24        260.96        16.87 o                         
   9  18   3        345.28        454.61        24.57 o                         
  10  18   3         11.84         10.09         5.68 o                         
  11  18   3         59.33         82.16         9.90 o                         
  12  18   3        216.29        178.98        29.71 o                         
  13  18   3        112.73        125.62        17.24 o                         
  14  18   3         29.17         23.84        22.37 o                         
   0  19   3         15.78         21.82         5.87 o                         
   1  19   3        387.42        485.60        24.21 o                         
   2  19   3        258.18        309.19        16.50 o                         
   3  19   3        407.42        498.99        24.57 o                         
   4  19   3         20.54         24.39         4.58 o                         
   5  19   3        194.97        163.76        12.84 o                         
   6  19   3        272.98        259.12        15.04 o                         
   7  19   3         48.24         53.73         4.58 o                         
   8  19   3         44.00         34.84         3.12 o                         
   9  19   3        432.57        452.23        25.67 o                         
  10  19   3         21.18         33.01         6.97 o                         
  11  19   3        384.92        476.99        30.08 o                         
  12  19   3        291.19        307.17        24.02 o                         
  13  19   3         41.50         58.32        12.65 o                         
  14  19   3          0.54         20.72        19.81 o                         
   0  20   3        125.33        102.15         8.80 o                         
   1  20   3         54.32         57.95         4.95 o                         
   2  20   3         44.66         56.30         6.60 o                         
   3  20   3         10.04         14.12         2.20 o                         
   4  20   3        240.15        247.02        14.67 o                         
   5  20   3        111.83        128.74        13.02 o                         
   6  20   3        137.67        119.02        10.27 o                         
   7  20   3        232.99        258.39        13.20 o                         
   8  20   3         59.76         87.29         9.17 o                         
   9  20   3        734.39        895.10        49.33 o                         
  10  20   3        461.37        513.85        34.84 o                         
  11  20   3         20.63         35.21        10.09 o                         
  12  20   3        196.57        151.48        14.12 o                         
  13  20   3        133.51         84.17        15.59 o                         
  14  20   3        100.81         81.79        52.63 o                         
   0  21   3        106.75        138.27        11.00 o                         
   1  21   3         13.38         31.36         3.12 o                         
   2  21   3         60.42         60.52         6.79 o                         
   3  21   3        524.74        748.76        34.66 o                         
   4  21   3         16.00         25.86         4.95 o                         
   5  21   3        260.44        229.97        17.42 o                         
   6  21   3        157.24        148.18        10.09 o                         
   7  21   3         54.83         69.69         6.97 o                         
   8  21   3         39.63         42.36         6.79 o                         
   9  21   3        363.53        395.56        23.84 o                         
  10  21   3         27.10         58.32        11.74 o                         
  11  21   3        406.10        371.91        26.41 o                         
  12  21   3        153.15        154.23        15.04 o                         
  13  21   3        248.98        165.41        38.69 o                         
  14  21   3         47.46         36.49        31.18 o                         
   0  22   3         30.72         15.40         6.42 o                         
   1  22   3        237.15        251.24        13.02 o                         
   2  22   3        696.23        688.43        33.19 o                         
   3  22   3        186.05        176.78        11.74 o                         
   4  22   3        111.42        115.90         9.54 o                         
   5  22   3        102.26         88.21         9.35 o                         
   6  22   3        112.00        111.68         7.89 o                         
   7  22   3        410.51        382.73        23.66 o                         
   8  22   3         92.30         92.43         8.99 o                         
   9  22   3        845.04        771.50        41.26 o                         
  10  22   3        521.01        605.91        43.28 o                         
  11  22   3          4.26          6.60         5.50 o                         
  12  22   3        108.07         64.37        13.75 o                         
  13  22   3         14.46         11.55        10.27 o                         
  14  22   3         13.54         27.87        25.31 o                         
   0  23   3        474.86        487.99        27.87 o                         
   1  23   3         72.27         79.22         5.87 o                         
   2  23   3         81.10         72.99         6.05 o                         
   3  23   3        478.33        419.04        22.56 o                         
   4  23   3        132.51        108.93        12.65 o                         
   5  23   3          7.72         16.69         4.22 o                         
   6  23   3        237.63        204.84        12.65 o                         
   7  23   3        432.61        380.52        21.46 o                         
   8  23   3        179.20        194.02        14.49 o                         
   9  23   3        139.52        161.20        13.94 o                         
  10  23   3         87.98         67.12        11.74 o                         
  11  23   3        190.89        230.88        20.91 o                         
  12  23   3         24.46         10.64         8.25 o                         
  13  23   3         10.18         33.01        28.97 o                         
   0  24   3        365.04        344.95        20.36 o                         
   1  24   3        301.55        259.12        12.47 o                         
   2  24   3        158.10        151.48         8.80 o                         
   3  24   3        266.97        216.95        14.49 o                         
   4  24   3         84.89         87.29         7.70 o                         
   5  24   3         16.57         11.74         4.22 o                         
   6  24   3         16.65         21.09         4.77 o                         
   7  24   3        212.79        200.26        13.94 o                         
   8  24   3        335.72        369.89        22.19 o                         
   9  24   3        117.38        115.90        12.47 o                         
  10  24   3        883.27        950.30        61.07 o                         
  11  24   3        244.85        252.16        24.39 o                         
  12  24   3         57.62         29.89        16.87 o                         
  13  24   3         71.15         38.51        31.36 o                         
   0  25   3        894.82        770.04        41.08 o                         
   1  25   3        110.74        109.48         7.52 o                         
   2  25   3        222.87        214.38        12.10 o                         
   3  25   3        264.90        335.78        17.05 o                         
   4  25   3        173.12        184.12        11.19 o                         
   5  25   3         17.37         20.54         4.40 o                         
   6  25   3          2.93          5.50         3.67 o                         
   7  25   3        419.15        335.78        22.19 o                         
   8  25   3        446.99        526.32        25.12 o                         
   9  25   3        154.40        153.49        14.30 o                         
  10  25   3        554.61        422.34        41.81 o                         
  11  25   3         70.55         97.74        15.22 o                         
  12  25   3         19.29         24.76        21.27 o                         
  13  25   3         46.92         52.26        37.41 o                         
   0  26   3        153.27        137.91         9.90 o                         
   1  26   3        354.20        388.04        18.34 o                         
   2  26   3          2.11          5.32         4.40 o                         
   3  26   3         60.05         63.63         4.95 o                         
   4  26   3        535.78        607.37        28.42 o                         
   5  26   3         60.55         42.73         3.85 o                         
   6  26   3        349.14        415.55        23.47 o                         
   7  26   3        414.95        362.55        22.01 o                         
   8  26   3        120.75        130.57        11.37 o                         
   9  26   3        139.27        185.04        15.77 o                         
  10  26   3         13.28         17.61        10.64 o                         
  11  26   3         39.23         15.95        12.84 o                         
  12  26   3         81.66         74.82        42.73 o                         
  13  26   3         41.11         32.64        27.32 o                         
   0  27   3        393.57        344.95        25.49 o                         
   1  27   3        128.15         96.83         9.17 o                         
   2  27   3        101.87         99.39         7.70 o                         
   3  27   3        462.70        478.27        25.31 o                         
   4  27   3         71.73         83.26         6.60 o                         
   5  27   3        102.01         92.43        10.09 o                         
   6  27   3         77.77         78.31         7.15 o                         
   7  27   3       1032.66        950.30        42.36 o                         
   8  27   3        934.61        893.45        46.03 o                         
   9  27   3        754.10        771.50        38.14 o                         
  10  27   3          2.44         19.99        11.74 o                         
  11  27   3         18.94         31.18        25.49 o                         
  12  27   3         81.06         49.15        33.93 o                         
   0  28   3        122.10        108.01        15.40 o                         
   1  28   3         70.87         79.22         7.34 o                         
   2  28   3         14.74         15.77         5.68 o                         
   3  28   3        154.23        165.96         9.90 o                         
   4  28   3        998.44       1061.80        41.26 o                         
   5  28   3        705.74        713.19        30.81 o                         
   6  28   3        196.36        266.28        17.05 o                         
   7  28   3         11.89         13.02         2.20 o                         
   8  28   3         71.26         99.39        11.00 o                         
   9  28   3        136.32        194.76        19.26 o                         
  10  28   3         20.59         28.06        13.39 o                         
  11  28   3         46.83         39.61        35.58 o                         
  12  28   3         66.73         45.66        31.54 o                         
   0  29   3         80.38        110.76        13.94 o                         
   1  29   3         53.56         47.50         4.95 o                         
   2  29   3        295.78        264.63        14.30 o                         
   3  29   3         40.11         41.63         4.58 o                         
   4  29   3         56.40         84.17         6.97 o                         
   5  29   3        265.99        263.71        16.87 o                         
   6  29   3        158.57        153.49        12.29 o                         
   7  29   3        442.00        437.19        22.92 o                         
   8  29   3        169.60        133.14        13.39 o                         
   9  29   3        499.55        522.47        31.36 o                         
  10  29   3         79.63         95.18        16.14 o                         
  11  29   3         44.38         34.66        29.16 o                         
   0  30   3         96.48        104.35         8.80 o                         
   1  30   3        144.78        131.85        10.09 o                         
   2  30   3         15.30         13.75         1.47 o                         
   3  30   3       1040.63       1140.11        50.06 o                         
   4  30   3         78.91         72.99         6.60 o                         
   5  30   3         57.71         67.49         7.15 o                         
   6  30   3        351.57        432.61        24.02 o                         
   7  30   3        228.66        242.62        14.67 o                         
   8  30   3         69.11         86.19        12.29 o                         
   9  30   3        296.36        255.64        22.01 o                         
  10  30   3         22.97         19.99        15.77 o                         
  11  30   3          1.32         21.82        19.99 o                         
   0  31   3        326.03        313.96        21.46 o                         
   1  31   3         97.43         92.98         8.44 o                         
   2  31   3        139.44        119.02        10.82 o                         
   3  31   3        644.75        678.34        31.54 o                         
   4  31   3        535.52        620.94        28.79 o                         
   5  31   3        354.49        313.77        17.24 o                         
   6  31   3        232.07        214.38        14.49 o                         
   7  31   3        163.45        145.42        13.20 o                         
   8  31   3         31.74         38.88        15.40 o                         
   9  31   3         33.12         28.79        13.02 o                         
  10  31   3         45.06         36.49        27.51 o                         
  11  31   3         83.48         36.13        28.06 o                         
   0  32   3        169.49        128.19        13.02 o                         
   1  32   3         17.98         26.04         5.13 o                         
   2  32   3        388.16        316.89        19.62 o                         
   3  32   3        166.04        181.92        14.12 o                         
   4  32   3        111.69        108.93        10.82 o                         
   5  32   3        287.19        348.07        19.44 o                         
   6  32   3        146.78        150.74        12.10 o                         
   7  32   3        203.99        221.71        17.24 o                         
   8  32   3        164.65        203.37        20.36 o                         
   9  32   3        189.80        138.27        22.56 o                         
  10  32   3        101.65         55.93        34.48 o                         
   0  33   3        416.85        360.35        28.24 o                         
   1  33   3        626.87        609.21        30.63 o                         
   2  33   3         16.88         13.39         1.65 o                         
   3  33   3         30.94         28.24         2.75 o                         
   4  33   3         61.05         51.90         7.52 o                         
   5  33   3          2.72          3.12         2.38 o                         
   6  33   3          4.02          6.97         4.03 o                         
   7  33   3         32.35         25.49        12.47 o                         
   8  33   3        109.93         76.29        15.40 o                         
   9  33   3         20.28         18.52        14.30 o                         
  10  33   3         14.44         26.04        22.19 o                         
   0  34   3       1184.40       1456.26        77.57 o                         
   1  34   3        100.40         90.41         7.89 o                         
   2  34   3        844.01        800.48        37.04 o                         
   3  34   3        255.39        325.88        17.79 o                         
   4  34   3          5.36         10.09         3.12 o                         
   5  34   3         60.44         63.45         6.60 o                         
   6  34   3         83.36         85.64         9.72 o                         
   7  34   3         66.54         84.72        16.69 o                         
   8  34   3        108.13         87.84        15.40 o                         
   9  34   3        155.29        111.32        37.59 o                         
  10  34   3         46.67         27.87        22.56 o                         
   0  35   3          4.74          0.55         1.83 o                         
   1  35   3        845.69        928.30        38.51 o                         
   2  35   3        148.42        174.58        10.82 o                         
   3  35   3         78.60         76.29         7.15 o                         
   4  35   3        241.60        303.32        16.32 o                         
   5  35   3         94.91         72.99         5.32 o                         
   6  35   3        290.31        286.45        19.44 o                         
   7  35   3         66.18         57.95        16.32 o                         
   8  35   3        240.87        208.14        22.19 o                         
   9  35   3         20.68         21.82        18.52 o                         
   0  36   3         58.39         65.65        10.27 o                         
   1  36   3        193.47        177.52        11.00 o                         
   2  36   3        104.45         97.01         7.15 o                         
   3  36   3        676.58        747.30        34.48 o                         
   4  36   3        118.58        106.18         8.44 o                         
   5  36   3        143.90        162.48        13.94 o                         
   6  36   3         97.43        116.63        15.40 o                         
   7  36   3         59.06         40.34        15.40 o                         
   8  36   3         23.38         20.36        17.42 o                         
   9  36   3         18.60         17.61        15.77 o                         
   0  37   3        427.37        411.15        43.46 o                         
   1  37   3         71.86         94.26         6.97 o                         
   2  37   3         68.14         62.17         6.42 o                         
   3  37   3         63.57         88.21         7.15 o                         
   4  37   3        247.14        272.69        15.40 o                         
   5  37   3         60.03         79.22        14.67 o                         
   6  37   3        203.09        220.06        18.71 o                         
   7  37   3         23.95         15.95        11.55 o                         
   8  37   3          4.57         14.12        12.84 o                         
   9  37   3         36.93         24.94        20.91 o                         
   0  38   3         23.16         10.64         8.07 o                         
   1  38   3        154.25        152.94        10.82 o                         
   2  38   3         64.65         70.24         5.87 o                         
   3  38   3          8.49         13.57         3.85 o                         
   4  38   3        160.87        126.35        11.74 o                         
   5  38   3         33.39         37.96        14.12 o                         
   6  38   3         82.86         88.21        18.16 o                         
   7  38   3        138.08        125.62        27.14 o                         
   8  38   3         27.70         19.62        16.50 o                         
   0  39   3        263.09        317.99        27.51 o                         
   1  39   3        595.05        629.20        28.97 o                         
   2  39   3         34.41         35.21         4.22 o                         
   3  39   3         19.02         17.24         4.40 o                         
   4  39   3         83.60         50.25        15.22 o                         
   5  39   3        228.05        244.45        26.59 o                         
   6  39   3        202.54        237.48        23.66 o                         
   7  39   3         11.01         17.61        14.49 o                         
   8  39   3         42.52         38.88        29.89 o                         
   0  40   3         10.64          2.93         3.67 o                         
   1  40   3        382.04        413.35        21.27 o                         
   2  40   3        346.42        411.15        26.77 o                         
   3  40   3         40.77         46.03        16.32 o                         
   4  40   3        116.80         98.29        20.17 o                         
   5  40   3         41.86         18.16        13.02 o                         
   6  40   3         89.80         42.00        23.47 o                         
   7  40   3        181.72        105.63        27.69 o                         
   0  41   3         11.30          9.90        10.82 o                         
   1  41   3        283.04        240.97        18.71 o                         
   2  41   3          3.77         17.97        13.57 o                         
   3  41   3        274.46        317.99        26.41 o                         
   4  41   3        307.01        247.75        21.64 o                         
   5  41   3        114.42        110.21        23.66 o                         
   6  41   3         21.06         21.27        15.95 o                         
   7  41   3        102.45         95.73        32.28 o                         
   0  42   3         30.62         34.66        15.59 o                         
   1  42   3          5.43         13.20         9.90 o                         
   2  42   3        465.16        490.37        38.88 o                         
   3  42   3        215.63        246.10        22.37 o                         
   4  42   3        114.12         92.98        16.87 o                         
   5  42   3         42.48         42.36        23.66 o                         
   6  42   3        175.88         86.19        39.24 o                         
   7  42   3         37.49         15.22        13.57 o                         
   0  43   3        566.72        361.45        46.95 o                         
   1  43   3        174.23        123.79        15.95 o                         
   2  43   3        103.25        152.21        23.11 o                         
   3  43   3         12.85         17.61        12.47 o                         
   4  43   3         34.96         20.54        13.94 o                         
   5  43   3         29.64         35.58        23.66 o                         
   6  43   3         82.37         75.92        26.77 o                         
   7  43   3         52.70         35.94        23.66 o                         
   0  44   3         24.67         11.92        14.49 o                         
   1  44   3         73.25         43.83        17.79 o                         
   2  44   3        361.41        304.97        28.61 o                         
   3  44   3        138.16        120.12        19.26 o                         
   4  44   3         63.20         29.53        22.37 o                         
   5  44   3         46.34         17.24        13.94 o                         
   6  44   3         48.41         47.50        24.21 o                         
   7  44   3         12.12         24.39        19.26 o                         
   0  45   3          0.49          6.97         9.72 o                         
   1  45   3        153.00        114.80        38.33 o                         
   2  45   3         99.52         38.51        21.09 o                         
   3  45   3         12.91         30.44        23.66 o                         
   4  45   3          6.68         23.11        16.69 o                         
   5  45   3         22.44         13.39        11.19 o                         
   6  45   3         60.67         41.63        22.74 o                         
   0  46   3          0.37          6.05         8.44 o                         
   1  46   3         27.06         32.28        19.62 o                         
   2  46   3        238.98        155.33        40.34 o                         
   3  46   3         58.68         17.61        16.14 o                         
   4  46   3         31.34         15.59        13.20 o                         
   5  46   3         54.46         22.37        16.69 o                         
   0  47   3          3.36         15.22        17.79 o                         
   1  47   3         10.89         15.40        14.12 o                         
   2  47   3         23.35         17.42        13.57 o                         
   3  47   3        254.35        153.13        72.07 o                         
   4  47   3         16.06         11.55        10.27 o                         
   2  48   3         96.33         51.35        43.28 o                         
   3  48   3         18.15         12.84        11.00 o                         
   2  49   3         37.44         29.89        21.64 o                         
   0   0   4       1885.60       2087.48       185.77 o                         
   1   0   4        636.00        637.45        63.82 o                         
   2   0   4         98.75        133.69        12.65 o                         
   3   0   4        270.46        330.83        20.91 o                         
   5   0   4        496.83        615.44        44.93 o                         
   6   0   4         68.57         64.37         7.89 o                         
   7   0   4         17.94         22.37         5.68 o                         
   8   0   4        380.97        510.00        38.51 o                         
   9   0   4         51.58         81.24        20.36 o                         
  10   0   4         58.87         83.62        12.65 o                         
  11   0   4         46.94         77.76        13.57 o                         
  12   0   4         27.54         92.98        24.94 o                         
   0   1   4         50.75         90.41        24.57 o                         
   1   1   4        504.76        528.88        34.11 o                         
   2   1   4        795.93        824.32        39.43 o                         
   3   1   4        312.18        370.99        21.09 o                         
   4   1   4        266.87        253.44        20.54 o                         
   5   1   4        380.13        346.97        19.44 o                         
   6   1   4        414.78        398.86        18.71 o                         
   7   1   4        535.79        678.34        40.16 o                         
   8   1   4        165.91        194.02        12.29 o                         
   9   1   4         31.46         21.64         7.34 o                         
  10   1   4         19.80         25.31        11.37 o                         
  11   1   4         27.50         16.32         7.34 o                         
  12   1   4         16.42         24.94         4.77 o                         
   0   2   4         42.62         43.46         7.34 o                         
   1   2   4         45.92         57.40         6.24 o                         
   2   2   4        219.03        220.06        17.97 o                         
   3   2   4        653.60        750.23        40.71 o                         
   4   2   4        583.28        566.11        39.24 o                         
   5   2   4         32.86         41.26         5.68 o                         
   6   2   4        400.89        356.32        20.72 o                         
   7   2   4         58.09         81.24         6.24 o                         
   8   2   4        738.70        779.21        36.86 o                         
   9   2   4        251.47        241.89        16.32 o                         
  10   2   4         37.66         60.88         7.70 o                         
  11   2   4         73.86         88.76        10.27 o                         
  12   2   4          9.37         61.25        15.04 o                         
   0   3   4          5.15          2.20         0.37 o                         
   1   3   4       1218.64       1406.38        70.05 o                         
   2   3   4        232.55        229.23        15.77 o                         
   3   3   4        130.72        159.73        12.47 o                         
   4   3   4       1111.56       1094.26        65.47 o                         
   5   3   4        695.77        672.66        35.58 o                         
   6   3   4        171.20        147.44        12.65 o                         
   7   3   4       1271.52       1164.31        63.82 o                         
   8   3   4        264.98        268.84        15.04 o                         
   9   3   4         33.31         48.78         7.34 o                         
  10   3   4         12.84         18.89         6.60 o                         
  11   3   4          7.58         10.64         6.60 o                         
  12   3   4         17.61         56.67        15.22 o                         
   0   4   4       2293.64       2716.31       194.76 o                         
   1   4   4        278.01        280.03        15.59 o                         
   2   4   4          8.00          4.95         2.57 o                         
   3   4   4        271.77        253.99        18.34 o                         
   4   4   4         98.29        129.29         9.35 o                         
   5   4   4        326.96        269.94        16.32 o                         
   6   4   4         87.06         80.51         6.79 o                         
   7   4   4         75.19         67.85         8.62 o                         
   8   4   4        365.11        393.55        21.82 o                         
   9   4   4        153.53        148.73         9.17 o                         
  10   4   4          5.42         23.47         6.60 o                         
  11   4   4         13.39         20.54         9.17 o                         
  12   4   4          9.26         26.96        13.75 o                         
   0   5   4        342.77        403.26        40.89 o                         
   1   5   4        405.19        404.55        20.91 o                         
   2   5   4        108.22        125.07         8.62 o                         
   3   5   4         78.51         88.76         6.79 o                         
   4   5   4       1146.19       1149.46        59.60 o                         
   5   5   4         73.55         58.32         5.50 o                         
   6   5   4        426.05        393.55        26.22 o                         
   7   5   4         82.76         88.39         8.25 o                         
   8   5   4        181.24        146.89        10.64 o                         
   9   5   4        181.38        248.67        16.50 o                         
  10   5   4         35.69         28.06         6.79 o                         
  11   5   4        104.23        116.63        14.30 o                         
  12   5   4         17.49         40.89        15.77 o                         
   0   6   4       2621.68       3502.30       214.56 o                         
   1   6   4         49.51         53.00         7.15 o                         
   2   6   4        460.50        463.97        28.42 o                         
   3   6   4        701.77        732.44        38.69 o                         
   4   6   4        618.52        550.52        28.42 o                         
   5   6   4        317.44        266.28        20.54 o                         
   6   6   4         44.36         39.61         7.34 o                         
   7   6   4         82.89         55.93         7.89 o                         
   8   6   4        603.11        671.19        37.04 o                         
   9   6   4        507.06        640.20        34.84 o                         
  10   6   4         57.56         74.82         8.07 o                         
  11   6   4         12.85         24.39         4.95 o                         
  12   6   4         27.82         28.97        14.85 o                         
   0   7   4       1315.12       1653.40       102.70 o                         
   1   7   4         25.27         42.36         4.95 o                         
   2   7   4        234.84        262.79        20.54 o                         
   3   7   4        242.81        293.05        18.89 o                         
   4   7   4        217.36        228.31        15.77 o                         
   5   7   4        222.89        170.37        15.04 o                         
   6   7   4        181.80        178.25        14.67 o                         
   7   7   4         52.17         63.45         8.80 o                         
   8   7   4         44.84         37.59         8.07 o                         
   9   7   4        171.05        220.98        15.59 o                         
  10   7   4         15.18         15.95         5.50 o                         
  11   7   4         36.00         59.97        11.92 o                         
  12   7   4          0.70         11.37         9.35 o                         
   0   8   4        853.41       1096.10        85.46 o                         
   1   8   4        113.12        140.29         9.72 o                         
   2   8   4        271.73        224.10        15.22 o                         
   3   8   4        391.85        366.77        23.11 o                         
   4   8   4          6.21          9.90         3.85 o                         
   5   8   4        119.26        151.48        12.10 o                         
   6   8   4        452.73        406.75        33.19 o                         
   7   8   4         31.86         37.59        11.55 o                         
   8   8   4        122.10        114.25        13.57 o                         
   9   8   4        297.82        354.12        21.64 o                         
  10   8   4        125.27        126.90        11.19 o                         
  11   8   4         43.71         69.32        12.84 o                         
  12   8   4         26.30         83.62        18.16 o                         
   0   9   4       1298.60       1524.12       113.70 o                         
   1   9   4        258.28        218.41        13.75 o                         
   2   9   4        452.06        423.44        22.56 o                         
   3   9   4        507.93        522.47        28.97 o                         
   4   9   4         27.51         28.06         4.40 o                         
   5   9   4         40.43         42.00         6.79 o                         
   6   9   4        266.55        248.67        20.72 o                         
   7   9   4        284.66        348.07        24.57 o                         
   8   9   4        388.14        443.98        35.94 o                         
   9   9   4         72.27         72.07        10.82 o                         
  10   9   4         57.94         52.45         7.52 o                         
  11   9   4        125.29        171.83        19.44 o                         
  12   9   4         59.15        130.57        29.53 o                         
   0  10   4         23.59         30.44         6.05 o                         
   1  10   4        239.04        224.28        14.85 o                         
   2  10   4        353.05        320.92        17.79 o                         
   3  10   4        154.14        126.35         8.62 o                         
   4  10   4        243.69        209.61        13.57 o                         
   5  10   4         74.39         73.54         8.44 o                         
   6  10   4        281.74        290.12        22.37 o                         
   7  10   4        196.03        230.88        19.26 o                         
   8  10   4         31.86         41.26         9.54 o                         
   9  10   4         28.73         38.14         9.17 o                         
  10  10   4         76.63         94.63        13.39 o                         
  11  10   4         32.96         35.03         6.79 o                         
  12  10   4         59.25         86.74        25.67 o                         
   0  11   4        221.49        206.31        26.41 o                         
   1  11   4        181.84        220.98        16.32 o                         
   2  11   4        255.94        277.28        16.50 o                         
   3  11   4         78.52        103.98         7.89 o                         
   4  11   4        280.71        295.80        17.97 o                         
   5  11   4        119.98        122.50        11.55 o                         
   6  11   4        101.58         90.96         9.90 o                         
   7  11   4         50.23         51.35         6.42 o                         
   8  11   4          7.61         20.72         7.34 o                         
   9  11   4         29.49         33.93         9.54 o                         
  10  11   4         24.11         26.41         9.90 o                         
  11  11   4         42.10         32.83         5.87 o                         
  12  11   4        121.90        185.04        35.21 o                         
   0  12   4          1.46          4.58         5.50 o                         
   1  12   4        149.42        143.41        11.19 o                         
   2  12   4        943.83        969.01        49.51 o                         
   3  12   4        160.79        133.14         9.54 o                         
   4  12   4         38.54         32.09         4.40 o                         
   5  12   4         73.28         77.76        10.09 o                         
   6  12   4        254.37        309.19        18.34 o                         
   7  12   4        135.35        161.75        15.40 o                         
   8  12   4         74.27         85.64        10.64 o                         
   9  12   4         24.47         29.89         9.35 o                         
  10  12   4         17.97         17.42         9.35 o                         
  11  12   4        120.11        154.96        19.81 o                         
  12  12   4        164.45        237.48        42.36 o                         
   0  13   4        140.89        156.24        17.79 o                         
   1  13   4        477.90        491.66        32.83 o                         
   2  13   4        167.57        165.96        11.37 o                         
   3  13   4        152.81        141.57         9.72 o                         
   4  13   4        108.00        113.70         8.25 o                         
   5  13   4        154.63        167.43        13.57 o                         
   6  13   4        103.14        108.38         9.17 o                         
   7  13   4         17.36         14.12         4.77 o                         
   8  13   4        122.20        155.51        14.30 o                         
   9  13   4        159.57        185.59        15.22 o                         
  10  13   4        109.83        111.32        14.49 o                         
  11  13   4         42.42         63.45        13.57 o                         
  12  13   4          6.55         12.29        10.82 o                         
   0  14   4         73.87         68.77         9.54 o                         
   1  14   4        218.66        243.54        18.89 o                         
   2  14   4        555.93        530.17        29.16 o                         
   3  14   4        413.57        360.35        21.82 o                         
   4  14   4        172.68        161.75        11.19 o                         
   5  14   4         24.02         28.97        11.92 o                         
   6  14   4         77.45         77.21         7.70 o                         
   7  14   4        299.29        227.58        17.42 o                         
   8  14   4         18.43         11.74         6.60 o                         
   9  14   4         46.00         57.03        10.82 o                         
  10  14   4         38.03         39.24        11.37 o                         
  11  14   4        345.00        474.60        38.33 o                         
  12  14   4          5.35         11.00         9.90 o                         
   0  15   4        167.13        168.16        19.26 o                         
   1  15   4        905.34        887.04        53.92 o                         
   2  15   4        181.23        163.95        11.19 o                         
   3  15   4        150.80        133.87         9.54 o                         
   4  15   4         38.51         53.37         6.05 o                         
   5  15   4         10.93         15.40         7.52 o                         
   6  15   4        158.79        138.27        11.00 o                         
   7  15   4        109.50         99.95        11.00 o                         
   8  15   4         57.03         75.19         7.34 o                         
   9  15   4         13.44         29.53        10.09 o                         
  10  15   4         34.91         24.94        11.19 o                         
  11  15   4        282.16        378.32        33.19 o                         
  12  15   4         55.00         52.63        24.76 o                         
   0  16   4        138.28        103.25        13.39 o                         
   1  16   4        274.97        258.39        20.36 o                         
   2  16   4        152.81        181.18        11.92 o                         
   3  16   4        267.02        267.19        17.05 o                         
   4  16   4        233.06        280.03        16.50 o                         
   5  16   4         82.93         89.31        11.37 o                         
   6  16   4         22.27         33.01         6.05 o                         
   7  16   4        343.21        364.57        22.01 o                         
   8  16   4        177.86        184.12        14.85 o                         
   9  16   4         37.65         36.49        11.37 o                         
  10  16   4         64.45         55.02        13.02 o                         
  11  16   4         43.02        103.25        17.79 o                         
  12  16   4        188.14        211.26        38.33 o                         
   0  17   4          0.22          2.38         2.75 o                         
   1  17   4        980.55       1003.49        60.88 o                         
   2  17   4         97.50        105.08         7.89 o                         
   3  17   4        179.67        170.37        11.55 o                         
   4  17   4         30.96         28.24         4.03 o                         
   5  17   4        168.05        171.10        15.04 o                         
   6  17   4         44.31         55.38         6.97 o                         
   7  17   4        109.81        106.73        10.27 o                         
   8  17   4         29.91         24.21         7.89 o                         
   9  17   4         39.77         47.86        12.47 o                         
  10  17   4        249.07        270.86        23.47 o                         
  11  17   4         72.77         74.45        21.27 o                         
  12  17   4         17.34         28.06        19.44 o                         
   0  18   4        274.02        194.02        22.19 o                         
   1  18   4        158.09        128.74         9.90 o                         
   2  18   4        379.24        320.92        19.62 o                         
   3  18   4         41.24         38.14         4.40 o                         
   4  18   4         65.40         78.31         6.79 o                         
   5  18   4        213.32        176.78        13.20 o                         
   6  18   4        119.81        125.62        11.74 o                         
   7  18   4         61.17         61.80         8.62 o                         
   8  18   4         43.52         65.29        10.27 o                         
   9  18   4         34.53         21.09        11.55 o                         
  10  18   4        157.90        170.37        19.44 o                         
  11  18   4         84.19         60.88        21.82 o                         
  12  18   4         15.96         22.56        16.69 o                         
   0  19   4         10.33          8.62         6.05 o                         
   1  19   4        441.30        388.04        23.84 o                         
   2  19   4         84.86         84.17         6.97 o                         
   3  19   4        205.80        220.98        17.97 o                         
   4  19   4        180.78        164.68        11.37 o                         
   5  19   4        152.91        168.16        12.84 o                         
   6  19   4         87.12         85.27         9.72 o                         
   7  19   4        107.53         73.54        10.45 o                         
   8  19   4        155.25        197.14        17.79 o                         
   9  19   4        234.96        282.78        25.86 o                         
  10  19   4        124.00        144.87        18.52 o                         
  11  19   4          6.26         11.92        10.27 o                         
  12  19   4         15.94         15.04        12.84 o                         
   0  20   4        401.70        341.83        37.59 o                         
   1  20   4         90.83         78.49         8.80 o                         
   2  20   4        167.13        161.20        11.19 o                         
   3  20   4        112.18         84.72         7.15 o                         
   4  20   4        227.49        232.53        15.04 o                         
   5  20   4         12.73         12.10         4.95 o                         
   6  20   4        171.29        143.41        13.20 o                         
   7  20   4         84.86         70.24        11.55 o                         
   8  20   4        295.74        315.97        22.56 o                         
   9  20   4         83.68        135.71        24.94 o                         
  10  20   4         46.81         64.37        15.40 o                         
  11  20   4         33.02         20.72        15.59 o                         
  12  20   4         25.54         30.26        20.17 o                         
   0  21   4         72.95         73.90        11.37 o                         
   1  21   4         68.27         69.69         6.97 o                         
   2  21   4         44.73         45.30         5.50 o                         
   3  21   4         21.93         28.06         2.75 o                         
   4  21   4          3.31          5.68         3.30 o                         
   5  21   4          4.65          4.77         3.67 o                         
   6  21   4         38.02         47.86         9.17 o                         
   7  21   4         51.71         54.28        11.00 o                         
   8  21   4         61.77        115.90        14.12 o                         
   9  21   4         34.26         48.78        21.46 o                         
  10  21   4          8.81         26.04        12.84 o                         
  11  21   4         10.70         10.82         9.90 o                         
  12  21   4          9.94         15.59        13.39 o                         
   0  22   4        143.86        168.90        21.46 o                         
   1  22   4         45.19         49.51         7.70 o                         
   2  22   4          8.63          6.05         4.40 o                         
   3  22   4        368.63        365.67        23.11 o                         
   4  22   4          1.22          8.44         4.22 o                         
   5  22   4         16.00         18.89         6.42 o                         
   6  22   4         47.97         62.35         7.52 o                         
   7  22   4         29.63         47.86        11.37 o                         
   8  22   4        237.40        243.54        27.51 o                         
   9  22   4         31.55         23.66        13.57 o                         
  10  22   4         86.45         87.84        19.62 o                         
  11  22   4        114.55        119.57        28.79 o                         
  12  22   4         35.63         33.93        21.46 o                         
   0  23   4        103.08         38.51        40.34 o                         
   1  23   4         12.38         13.39         5.68 o                         
   2  23   4        116.42        105.08         9.54 o                         
   3  23   4         33.39         32.28         4.95 o                         
   4  23   4         39.43         30.26         4.22 o                         
   5  23   4        132.75        164.68        14.85 o                         
   6  23   4         25.60         24.94         8.44 o                         
   7  23   4        200.17        223.36        18.89 o                         
   8  23   4         77.56         76.84        14.49 o                         
   9  23   4         26.45         22.01        13.39 o                         
  10  23   4         69.68         80.69        21.27 o                         
  11  23   4          1.07         16.32        13.75 o                         
   0  24   4        113.47         85.09         9.90 o                         
   1  24   4         45.35         42.73         4.40 o                         
   2  24   4         59.20         61.25         6.42 o                         
   3  24   4         56.62         66.20         7.15 o                         
   4  24   4        112.29        101.60         9.35 o                         
   5  24   4         55.42         90.41        10.45 o                         
   6  24   4         93.42        110.21        13.20 o                         
   7  24   4         93.77         79.77        12.29 o                         
   8  24   4        334.98        261.87        33.74 o                         
   9  24   4        141.16        159.00        20.72 o                         
  10  24   4         19.62         24.94        17.05 o                         
  11  24   4        145.50        154.96        35.58 o                         
   0  25   4          2.29         10.45         7.34 o                         
   1  25   4        344.48        337.80        20.17 o                         
   2  25   4        198.06        214.38        14.49 o                         
   3  25   4          1.39          5.13         3.48 o                         
   4  25   4         21.97         34.29         7.15 o                         
   5  25   4         62.44         60.70         7.15 o                         
   6  25   4         81.21         92.98        12.65 o                         
   7  25   4        174.76        197.87        18.52 o                         
   8  25   4         42.84         83.62        21.64 o                         
   9  25   4         18.74         42.36        15.77 o                         
  10  25   4         96.70         82.16        23.47 o                         
  11  25   4          5.37         18.52        17.61 o                         
   0  26   4        313.70        221.90        29.89 o                         
   1  26   4         80.29         68.04         6.42 o                         
   2  26   4         32.19         35.94         5.32 o                         
   3  26   4         11.98         27.51         5.68 o                         
   4  26   4         29.33         30.44         6.97 o                         
   5  26   4        138.41        117.73        11.92 o                         
   6  26   4          2.13          9.54         6.05 o                         
   7  26   4          1.35          7.34         6.05 o                         
   8  26   4        238.76        183.02        23.84 o                         
   9  26   4         61.62         73.90        20.36 o                         
  10  26   4        128.75         83.62        28.24 o                         
   0  27   4          2.65          2.93         3.67 o                         
   1  27   4         33.27         27.87         6.05 o                         
   2  27   4        260.86        283.15        20.36 o                         
   3  27   4        314.85        248.67        16.50 o                         
   4  27   4         52.98         92.43        11.19 o                         
   5  27   4         34.65         22.56         2.93 o                         
   6  27   4         95.33         78.67         8.99 o                         
   7  27   4         23.04         17.42        11.92 o                         
   8  27   4        133.67        109.48        16.69 o                         
   9  27   4          4.12         13.75        12.29 o                         
  10  27   4         44.54         19.62        17.05 o                         
   0  28   4        122.68        126.35        18.52 o                         
   1  28   4        134.60        139.01        13.57 o                         
   2  28   4        133.63        161.20        13.94 o                         
   3  28   4         48.36         48.23         7.70 o                         
   4  28   4          4.75          8.44         5.32 o                         
   5  28   4         53.34         45.66        11.37 o                         
   6  28   4        190.91        131.30        20.72 o                         
   7  28   4          0.46         16.32        12.47 o                         
   8  28   4        211.92        154.23        23.29 o                         
   9  28   4         94.73         39.98        33.01 o                         
  10  28   4         44.51         28.79        26.22 o                         
   0  29   4         26.09          8.44         7.52 o                         
   1  29   4        231.88        252.16        20.91 o                         
   2  29   4         90.19         82.71         9.54 o                         
   3  29   4         87.22        101.60        11.00 o                         
   4  29   4        130.26        197.87        18.52 o                         
   5  29   4        331.57        282.78        24.94 o                         
   6  29   4         33.66         27.51        17.05 o                         
   7  29   4         75.45         57.95        19.26 o                         
   8  29   4         24.70         28.97        21.09 o                         
   9  29   4         66.61         43.10        30.26 o                         
  10  29   4        112.38         71.52        48.41 o                         
   0  30   4         55.79         69.32        12.84 o                         
   1  30   4          7.01          3.12         2.75 o                         
   2  30   4         85.90        103.98        11.19 o                         
   3  30   4         57.46         36.31        10.82 o                         
   4  30   4        105.94         87.84        11.37 o                         
   5  30   4          0.55          7.52         5.50 o                         
   6  30   4         37.00         55.93        19.26 o                         
   7  30   4        121.04        112.60        30.63 o                         
   8  30   4        190.41         90.96        28.79 o                         
   9  30   4         25.70         20.36        19.07 o                         
   0  31   4         62.80         70.60        13.39 o                         
   1  31   4        163.67        165.41        16.32 o                         
   2  31   4        447.78        510.00        37.23 o                         
   3  31   4         23.22         43.10         7.52 o                         
   4  31   4        115.51        107.46        10.64 o                         
   5  31   4        244.35        155.69        48.23 o                         
   6  31   4        129.45         72.62        19.62 o                         
   7  31   4         18.62         12.47        10.82 o                         
   8  31   4         22.04         23.84        19.44 o                         
   9  31   4        115.24         44.56        34.48 o                         
   0  32   4        398.15        126.90        81.06 o                         
   1  32   4         20.47         30.44         6.60 o                         
   2  32   4         20.13         16.50         6.05 o                         
   3  32   4        229.31        221.71        18.89 o                         
   4  32   4          7.00          7.34         5.32 o                         
   5  32   4        148.99         91.88        21.09 o                         
   6  32   4         19.64         17.24        13.02 o                         
   7  32   4         16.36         10.27         9.35 o                         
   8  32   4         69.18         19.81        17.42 o                         
   0  33   4         61.88         52.63        11.92 o                         
   1  33   4         19.60         25.31         6.42 o                         
   2  33   4        193.96        209.61        18.34 o                         
   3  33   4         99.06         83.26        10.09 o                         
   4  33   4          5.57         13.57        10.64 o                         
   5  33   4        142.35         89.86        22.37 o                         
   6  33   4         18.73          9.72         8.62 o                         
   0  34   4        282.75        269.94        36.13 o                         
   1  34   4        169.73        185.77        17.97 o                         
   2  34   4          1.22          5.13         4.03 o                         
   3  34   4         58.44         81.79        16.87 o                         
   4  34   4          2.83         14.67        11.00 o                         
   5  34   4          1.68          8.62         7.89 o                         
   0  35   4          0.19          2.57         3.48 o                         
   1  35   4         22.77         33.56         7.34 o                         
   2  35   4         18.94         19.99        11.37 o                         
   3  35   4         21.01         32.28        13.75 o                         
   4  35   4         15.53         24.39        14.12 o                         
   5  35   4         37.34         12.47        11.55 o                         
   0  36   4          1.37         13.75        18.71 o                         
   1  36   4        231.62         87.84        68.22 o                         
   2  36   4          3.37          8.80         7.15 o                         
   3  36   4          3.67         14.12        10.82 o                         
   4  36   4         43.47         21.09        17.42 o                         
   0  37   4         32.49         19.62        24.57 o                         
   1  37   4         46.67         17.24        15.22 o                         
   2  37   4          3.94         19.81        16.87 o                         
   3  37   4         25.69         16.50        14.49 o                         
   0  38   4         22.19         11.55        15.95 o                         
   1  38   4         50.14         15.40        13.75 o                         
   2   0   5          6.98         35.21        47.86 o                         
   4   0   5        105.33         51.90        64.55 o                         
   5   0   5         16.87         33.01        36.31 o                         
   7   0   5         10.06         10.09        13.39 o                         
   2   1   5        207.79        111.87        81.97 o                         
   3   1   5        340.60        309.19       138.09 o                         
   4   1   5        269.86        225.93        61.98 o                         
   5   1   5        139.37        140.84        57.40 o                         
   6   1   5          8.88         37.96        10.45 o                         
   7   1   5         33.86         71.15        36.13 o                         
   8   1   5         78.28         40.34        28.24 o                         
   1   2   5        214.70         81.24        73.35 o                         
   2   2   5        206.17         78.31        65.65 o                         
   3   2   5        116.46         76.29        61.98 o                         
   4   2   5        119.49         55.38        36.86 o                         
   5   2   5          7.02         42.73        26.59 o                         
   6   2   5        410.06        367.69        46.40 o                         
   7   2   5         46.79         39.98        29.16 o                         
   8   2   5         66.80         49.88        31.73 o                         
   1   3   5        235.21        130.57       104.16 o                         
   2   3   5        119.67         77.76        64.92 o                         
   3   3   5        339.24        296.72        50.25 o                         
   4   3   5         79.07         68.77        36.86 o                         
   5   3   5        351.46        260.96        50.61 o                         
   6   3   5          7.46         32.28        21.82 o                         
   7   3   5        174.30        164.68        28.97 o                         
   8   3   5         46.99         32.09        25.86 o                         
   1   4   5        505.88        203.37       137.91 o                         
   2   4   5        439.40        270.86       124.70 o                         
   3   4   5         99.08         76.29        51.35 o                         
   4   4   5        153.05        211.26        48.78 o                         
   5   4   5         25.74         72.62        63.63 o                         
   6   4   5        162.11        112.97        36.31 o                         
   7   4   5         19.48         15.40        12.65 o                         
   8   4   5         36.71         28.06        18.89 o                         
   1   5   5         72.54         96.83        84.91 o                         
   2   5   5        292.49        187.24        32.64 o                         
   3   5   5        288.95        190.17        22.01 o                         
   4   5   5         49.57         48.05         7.70 o                         
   5   5   5         71.74         83.62        71.89 o                         
   6   5   5        245.69        150.19        30.99 o                         
   8   5   5          5.57         27.51        18.71 o                         
   9   5   5        177.44        107.28        53.00 o                         
   0   6   5         93.59         86.74        18.89 o                         
   1   6   5        105.33        106.73        90.78 o                         
   2   6   5        283.07        197.14        81.06 o                         
   3   6   5        162.69        227.58        31.54 o                         
   4   6   5         53.58         77.76        12.10 o                         
   5   6   5         42.66         18.52        17.05 o                         
   6   6   5         32.53         33.01        21.09 o                         
   7   6   5         50.19         23.11        19.99 o                         
   8   6   5         13.88         25.49        19.44 o                         
   9   6   5         24.76         31.73        24.39 o                         
   0   7   5        282.21        232.35        36.13 o                         
   2   7   5        324.45        245.19        91.14 o                         
   3   7   5         36.45         58.32        11.00 o                         
   4   7   5        272.79        304.97        30.26 o                         
   5   7   5         84.01         35.94        27.32 o                         
   6   7   5        109.02         49.88        24.02 o                         
   7   7   5         52.83         59.60        24.57 o                         
   8   7   5         79.50         94.63        27.87 o                         
   0   8   5         58.75         75.92        12.29 o                         
   1   8   5         67.15         58.32        12.10 o                         
   2   8   5        435.46        330.83        94.99 o                         
   3   8   5          2.66         24.39        23.11 o                         
   4   8   5        350.11        460.48        77.76 o                         
   5   8   5         65.90         42.36        30.81 o                         
   6   8   5        146.96         76.84        48.60 o                         
   7   8   5          4.99         15.40        12.65 o                         
   8   8   5          0.34         15.22        13.02 o                         
   0   9   5        116.88        101.60        22.19 o                         
   1   9   5         82.05        107.83        13.75 o                         
   2   9   5         12.63         11.55         6.60 o                         
   3   9   5         27.63         28.06         7.52 o                         
   4   9   5          5.91          5.13         3.85 o                         
   5   9   5         30.71         56.30        35.39 o                         
   6   9   5         98.91         59.78        57.77 o                         
   7   9   5         45.39         25.86        19.26 o                         
   8   9   5        126.88         68.40        29.16 o                         
   0  10   5         83.94        106.73        21.09 o                         
   1  10   5         86.43         88.76         9.90 o                         
   2  10   5        126.38         67.49        30.26 o                         
   3  10   5        130.67         92.79        14.85 o                         
   4  10   5        265.75        289.20        31.73 o                         
   5  10   5        354.57        295.80        54.83 o                         
   7  10   5         81.21         53.73        28.97 o                         
   8  10   5         32.13         26.04        20.17 o                         
   0  11   5         93.16        117.18        21.46 o                         
   1  11   5          7.96          6.05         4.95 o                         
   2  11   5         24.01         40.89         8.07 o                         
   3  11   5         13.12         21.82         6.97 o                         
   4  11   5         82.23         86.19        12.84 o                         
   6  11   5         39.22         25.31        20.36 o                         
   7  11   5        188.01         85.09        53.18 o                         
   8  11   5         41.26         52.26        33.74 o                         
   0  12   5        342.11        414.45        54.83 o                         
   1  12   5         64.67         69.69        10.64 o                         
   2  12   5         73.02         44.93         8.80 o                         
   3  12   5        130.82         95.18        20.36 o                         
   4  12   5        150.96        176.05        18.89 o                         
   5  12   5        427.67        260.96        55.02 o                         
   6  12   5          7.89         17.05        14.67 o                         
   0  13   5        114.49        197.14        27.69 o                         
   1  13   5         41.12         49.51         8.44 o                         
   2  13   5         13.65         11.19         6.42 o                         
   3  13   5         64.29         55.93         8.99 o                         
   4  13   5         93.60        125.07        13.20 o                         
   5  13   5        198.92        218.41        23.47 o                         
   6  13   5        139.54         69.87        48.60 o                         
   0  14   5        116.41         85.64        15.22 o                         
   1  14   5        190.63        200.99        19.44 o                         
   2  14   5         47.00         51.90         8.62 o                         
   3  14   5        100.06        126.35        17.24 o                         
   4  14   5         94.24        112.42        14.49 o                         
   5  14   5        385.44        245.19        27.51 o                         
   6  14   5         22.62         13.39        12.29 o                         
   0  15   5         20.18         13.20        15.22 o                         
   1  15   5        167.80        232.53        21.82 o                         
   2  15   5          9.77          5.50         4.40 o                         
   3  15   5         45.01         53.00         9.54 o                         
   4  15   5         57.36         85.64        12.29 o                         
   5  15   5        242.66        251.24        23.47 o                         
   6  15   5         65.53         23.47        21.09 o                         
   0  16   5         15.96          8.99        11.74 o                         
   1  16   5        263.78        280.58        25.67 o                         
   2  16   5         46.24         61.80        12.10 o                         
   3  16   5         29.08         35.94         5.32 o                         
   4  16   5        122.08        160.46        22.19 o                         
   5  16   5        138.22        162.48        18.89 o                         
   6  16   5         18.54         13.94        11.00 o                         
   0  17   5          0.26         16.14        10.27 o                         
   1  17   5        185.07        235.10        32.83 o                         
   2  17   5         17.68         17.97         7.70 o                         
   3  17   5         41.24         34.66         8.44 o                         
   4  17   5         58.96         70.42         9.17 o                         
   5  17   5        350.40        220.06        39.98 o                         
   6  17   5          2.09         16.69        12.29 o                         
   0  18   5         14.51         14.67        15.95 o                         
   1  18   5        127.09        171.10        24.39 o                         
   2  18   5          8.94         26.59         7.70 o                         
   3  18   5         35.73         41.63         6.79 o                         
   4  18   5         66.96         83.62        13.57 o                         
   5  18   5         35.33         51.35        13.75 o                         
   6  18   5         17.20         15.59        11.92 o                         
   0  19   5          0.58         39.61        50.80 o                         
   1  19   5         68.76         97.74        11.92 o                         
   2  19   5          7.50         15.22         7.34 o                         
   3  19   5         26.35         20.36        14.12 o                         
   4  19   5         89.14        105.63        15.22 o                         
   5  19   5        177.14         78.31        34.48 o                         
   6  19   5         24.40         13.57        11.19 o                         
   0  20   5          4.03          8.07         7.70 o                         
   1  20   5         45.75         74.45        16.14 o                         
   2  20   5         48.34         59.78         9.72 o                         
   3  20   5          7.19         21.27        13.75 o                         
   4  20   5         99.36        124.34        25.12 o                         
   5  20   5         13.91         17.24        13.20 o                         
   6  20   5          2.31          7.70         7.15 o                         
   1  21   5          3.22         13.39         7.70 o                         
   2  21   5          6.28         17.97         8.62 o                         
   3  21   5         13.41         38.14         9.90 o                         
   4  21   5         69.16         84.17        14.67 o                         
   5  21   5         40.81         42.36        15.04 o                         
   6  21   5         13.57         16.14        13.02 o                         
   0  22   5          5.97          3.85         5.13 o                         
   1  22   5         59.75         77.76        12.10 o                         
   2  22   5         52.19         55.75         7.52 o                         
   3  22   5         26.19         31.18         5.50 o                         
   4  22   5        127.73        204.84        23.66 o                         
   5  22   5         45.04         76.84        16.32 o                         
   6  22   5        102.53         73.54        37.23 o                         
   0  23   5         83.11        101.05        16.14 o                         
   1  23   5         25.85         32.09         9.72 o                         
   2  23   5         18.85         39.98         9.72 o                         
   3  23   5         63.54         82.89        10.82 o                         
   4  23   5          4.82         18.52        11.37 o                         
   5  23   5         44.39         57.03        16.69 o                         
   6  23   5         55.46         31.18        24.57 o                         
   0  24   5          5.41          3.30         4.58 o                         
   1  24   5         27.06         46.95         6.97 o                         
   2  24   5          5.19          6.79         5.68 o                         
   3  24   5         19.09         43.10        12.65 o                         
   4  24   5         47.46         53.00        13.94 o                         
   5  24   5         40.41         67.49        17.24 o                         
   6  24   5        366.64        195.86        72.62 o                         
   0  25   5         27.15         31.18        17.42 o                         
   1  25   5         96.65        152.21        18.34 o                         
   2  25   5         50.39         57.03        12.47 o                         
   3  25   5         60.53         87.84        11.74 o                         
   4  25   5         80.49         79.22        16.14 o                         
   5  25   5         79.26         46.03        22.74 o                         
   6  25   5         11.84         14.85        13.94 o                         
   0  26   5          0.16          4.22         5.50 o                         
   1  26   5          0.35         11.37         8.07 o                         
   2  26   5         30.84         60.52        12.84 o                         
   3  26   5         83.80         97.56        11.55 o                         
   4  26   5         31.08         79.77        17.24 o                         
   5  26   5        170.14        149.46        29.53 o                         
   6  26   5         64.23         24.39        22.37 o                         
   0  27   5          0.51         12.84        12.84 o                         
   1  27   5         88.67        131.30        17.61 o                         
   2  27   5         69.90         99.39        15.40 o                         
   3  27   5         89.82        140.29        18.89 o                         
   4  27   5          6.07         13.94        11.74 o                         
   5  27   5         12.95          9.54         8.80 o                         
   0  28   5          7.96         25.86        16.50 o                         
   1  28   5         15.07         12.10         8.25 o                         
   2  28   5         82.02        139.01        18.16 o                         
   3  28   5         85.76        142.86        29.53 o                         
   4  28   5         39.95         67.85        23.47 o                         
   5  28   5         14.92         22.92        17.79 o                         
   0  29   5         47.50         95.18        21.46 o                         
   1  29   5         28.40         45.85         7.15 o                         
   2  29   5         12.30         23.84        12.10 o                         
   3  29   5         45.41         76.29        23.47 o                         
   4  29   5         89.27         32.28        25.67 o                         
   0  30   5         48.52         90.41        21.46 o                         
   1  30   5        129.00        194.57        20.72 o                         
   2  30   5         87.12         35.94        27.69 o                         
   3  30   5         60.46        102.70        26.77 o                         
   4  30   5         62.18         60.52        27.69 o                         
   0  31   5         53.66         34.29        46.58 o                         
   1  31   5         44.88         15.59        14.12 o                         
   2  31   5         28.00         31.18        17.42 o                         
   3  31   5        142.44         51.53        45.85 o                         
   4  31   5         40.50         89.86        35.39 o                         
   0  32   5         90.47         37.78        51.35 o                         
   1  32   5         65.58         28.06        26.41 o                         
   2  32   5         22.84         20.54        17.42 o                         
   1  33   5          3.94         17.05        16.69 o                         
   2  33   5         10.64         17.05        15.22 o                         
                                                                                
